# Supplementary material for: Transcriptome profile of carbon catabolite repression in an efficient l-(+)-lactic acid-producing bacterium Enterococcus mundtii QU25 grown in media with combinations of cellobiose, xylose, and glucose
Source: PLoS One. 2020 Nov 17;15(11):e0242070. doi: 10.1371/journal.pone.0242070 (PMC7671544; doi:10.1371/journal.pone.0242070)
Supplement: S1 Table — (XLSX) [file pone.0242070.s004.xlsx]

## Sheet: S1
Sample	Read count	Paired, mapped pairs %	Paired, broken pairs %	Paired, not mapped %
CX1	29852736	79.23	10.06	10.71
CX2	21396584	88.66	4.65	6.69
C1	32540298	93.11	1.23	5.66
C2	20047306	48.02	14.22	37.77
GX1	32396848	82.47	3.77	13.76
GX2	21533120	76.78	7.33	15.9
G1	33509692	84.35	1.3	14.35
G2	26909784	47.38	14.05	38.57
X1	36288324	93.84	1.7	4.45
X2	22240646	50.42	14.62	34.97
