# Supplementary material for: Transcriptome profile of carbon catabolite repression in an efficient l-(+)-lactic acid-producing bacterium Enterococcus mundtii QU25 grown in media with combinations of cellobiose, xylose, and glucose
Source: PLoS One. 2020 Nov 17;15(11):e0242070. doi: 10.1371/journal.pone.0242070 (PMC7671544; doi:10.1371/journal.pone.0242070)
Supplement: S2 Table — The data table consists of gene locus tag ID, predicted operon ID using Genome 2D, gene annotation from NCBI RefSeq and KEGG, RPKM values (Reads Per Kilobase per Million reads sequenced), and fold change values with corresponding p-values. Statistically significant fold change values are shown in bold (FDR p-value < 0.05 and fold change ≥ 2). For the designations, such as X/G, see Table 1. (XLSX) [file pone.0242070.s005.xlsx]

## Sheet: S2
								Mean RPKM					C/G		X/G		X/C		GX/X		CX/C		CX/X		CX/GX
Gene ID	operon ID	start	end	Strand	Gene Product (NCBI RefSeq)	KOID	KEGG Product	G	C	X	GX	CX	FC	p-val	FC	p-val	FC	p-val	FC	p-val	FC	p-val	FC	p-val	FC	p-val
EMQU_0001	operon_0087	1	1335	1	chromosomal replication initiator protein DnaA	K02313	dnaA; chromosomal replication initiation protein	223.049	104.478	43.8941	165.661	57.4968	0.468409	0.558429	0.196791	0.0181801	0.420128	0.673209	3.77411	0.229073	0.550324	0.727523	1.3099	0.999772	0.347075	0.200894
EMQU_0002	operon_0088	1533	2663	1	DNA polymerase III subunit beta	K02338	DNA polymerase III subunit beta	247.535	163.397	64.4616	306.494	78.6197	0.660094	0.839217	0.260413	0.109252	0.394509	0.720421	4.75468	0.187051	0.481158	0.666267	1.21964	0.999772	0.256513	0.118651
EMQU_0003	operon_0089	2871	3113	1	S4 domain-containing protein YaaA			1043.3	389.222	302.136	939.12	443.216	0.373068	0.62762	0.289596	0.136132	0.776256	0.999913	3.10827	0.13093	1.13872	0.999886	1.46694	0.999772	0.471948	0.213645
EMQU_0004	operon_0089	3100	4215	1	DNA replication/repair protein RecF	K03629	recF; recombination protein F	222.076	199.673	86.2736	310.009	136.385	0.89912	0.999285	0.388487	0.368471	0.432075	0.766131	3.59332	0.0876272	0.683042	0.999886	1.58084	0.999772	0.439939	0.191299
EMQU_0005	operon_0089	4222	6168	1	DNA topoisomerase (ATP-hydrolyzing) subunit B			250.579	66.0527	180.852	289.201	207.679	0.2636	0.890553	0.721736	0.978836	2.738	0.999913	1.5991	0.688228	3.14414	0.999886	1.14833	0.999772	0.718111	0.706734
EMQU_0006	operon_0089	6188	8683	1	DNA gyrase subunit A			400.043	769.468	476.25	565.973	420.051	1.92346	0.821033	1.1905	0.829412	0.618933	0.999913	1.18839	0.963924	0.545898	0.999886	0.881999	0.999772	0.742176	0.786954
EMQU_0007	operon_0090	8922	9221	1	30S ribosomal protein S6	K02990	rpsF; 30S ribosomal protein S6	2122.5	2126.62	1767.42	4185.74	3021.4	1.00194	0.999285	0.832708	0.929906	0.831094	0.999913	2.36828	0.696446	1.42075	0.999886	1.7095	0.999772	0.721832	0.780521
EMQU_0008	operon_0090	9269	9790	1	single-stranded DNA-binding protein	K03111	single-strand binding protein	3255.47	3844.48	2838.68	6209.14	4519.46	1.18093	0.999285	0.871973	0.961633	0.738378	0.999913	2.18733	0.770455	1.17557	0.999886	1.5921	0.999772	0.727872	0.809412
EMQU_0009	operon_0090	9816	10052	1	30S ribosomal protein S18	K02963	rpsR; 30S ribosomal protein S18	1024.96	1135.47	1215.77	2372.31	1978.87	1.10782	0.978705	1.18615	0.591833	1.07071	0.999913	1.95129	0.56042	1.74277	0.999886	1.62767	0.999772	0.834153	0.758288
EMQU_0010	operon_0091	10219	12192	1	DHH family protein			210.762	229.629	126.601	193.834	140.989	1.08952	0.968242	0.600683	0.745093	0.551327	0.999913	1.53106	0.688834	0.613985	0.999886	1.11365	0.999772	0.72737	0.636427
EMQU_0011	operon_0091	12198	12650	1	50S ribosomal protein L9	K02939	rplI; 50S ribosomal protein L9	459.065	462.217	243.038	408.244	254.325	1.00687	0.942206	0.529419	0.534465	0.525809	0.728451	1.67975	0.836972	0.55023	0.510375	1.04644	0.999772	0.622975	0.57998
EMQU_0012	operon_0092	12840	14207	1	replicative DNA helicase	K02314	replicative DNA helicase	178.231	225.374	93.5198	302.777	142.12	1.2645	0.861656	0.52471	0.586022	0.414953	0.611174	3.23757	0.191446	0.630597	0.999886	1.51968	0.999772	0.469389	0.39562
EMQU_0013	operon_0093	14583	15875	1	adenylosuccinate synthase	K01939	adenylosuccinate synthetase	842.404	778.834	206.369	623.519	369.748	0.924537	0.999285	0.244976	0.202394	0.264971	0.423534	3.02138	0.516559	0.474746	0.999886	1.79169	0.999772	0.593003	0.909769
EMQU_0014	operon_0094	16255	17118	1	DegV family protein			259.774	166.736	83.6008	166.214	99.7506	0.64185	0.801528	0.321821	0.112207	0.501396	0.800934	1.98819	0.624795	0.598254	0.863145	1.19318	0.999772	0.600132	0.588116
EMQU_0015	operon_0095	17191	18813	-1	ABC-F family ATPase			342.465	435.434	187.437	294.794	432.979	1.27147	0.950414	0.547317	0.79223	0.43046	0.999913	1.57276	0.993334	0.99436	0.999886	2.30999	0.999772	1.46875	0.636427
EMQU_0016	operon_0096	19048	19569	1	acid-resistance membrane protein			672.735	534.424	157.095	1018.27	291.743	0.794404	0.999285	0.233517	0.0780703	0.293952	0.144546	6.4819	0.0781219	0.545901	0.585401	1.85711	0.999772	0.286507	0.234465
EMQU_0017	operon_0097	19670	21412	-1	pyruvate oxidase	K00158	pyruvate oxidase	351.374	275.105	233.735	126.969	153.1	0.782939	0.997629	0.665202	0.891439	0.849622	0.999913	0.543217	0.437107	0.556517	0.999886	0.655017	0.999772	1.20581	0.868479
EMQU_0018	operon_0098	21572	22549	1	gfo/Idh/MocA family oxidoreductase			78.685	47.401	25.576	60.7371	39.1609	0.602415	0.840457	0.325043	0.188158	0.539567	0.929387	2.37477	0.410378	0.826161	0.999886	1.53116	0.999772	0.644761	0.69925
EMQU_0019	operon_0098	22647	23465	1	ZIP family metal transporter			149.494	83.1883	51.0369	103.048	64.2704	0.556466	0.894044	0.341397	0.262216	0.61351	0.961045	2.01909	0.691474	0.77259	0.999886	1.25929	0.999772	0.623694	0.769942
EMQU_0020	operon_0099	23545	23742	-1	hypothetical protein			224.182	33.1352	22.9163	101.121	8.5832	0.147805	0.218608	0.102222	0.00426459	0.691599	0.864954	4.41263	0.101169	0.259036	0.0303484	0.374546	0.593323	0.0848805	0.000405561
EMQU_0021	operon_0100	23937	24515	1	DUF1211 domain-containing protein			188.575	105.542	101.687	150.478	106.828	0.559681	0.884169	0.539239	0.744675	0.963476	0.999913	1.47981	0.96894	1.01218	0.999886	1.05055	0.999772	0.709924	0.919703
EMQU_0022	operon_0101	25154	25603	-1	hypothetical protein			16.2607	13.168	10.4747	10.5592	6.00836	0.809807	0.997629	0.644172	0.931974	0.795463	0.999913	1.00807	0.861563	0.456284	0.662969	0.573608	0.999772	0.569018	0.614048
EMQU_0023	operon_0102	26072	27100	1	FUSC family protein			61.399	112.492	56.484	113.804	68.4493	1.83215	0.687315	0.91995	0.978836	0.502116	0.999913	2.0148	0.563278	0.608482	0.999886	1.21183	0.999772	0.601466	0.518873
EMQU_0024	operon_0103	27153	28592	-1	6-phospho-beta-glucosidase	K01223	celA; 6-phospho-beta-glucosidase	34.5605	25.2658	19.9428	17.4997	14.1993	0.731061	0.917049	0.577041	0.625858	0.789321	0.999913	0.877496	0.859063	0.561995	0.865309	0.711999	0.999772	0.811398	0.789473
EMQU_0025	operon_0103	28626	29936	-1	PTS sugar transporter subunit IIC	K02761	PTS system lactose/cellobiose-specific transporter subunit IIC	4.14531	17.8124	6.6956	4.00392	3.99325	4.29699	0.104575	1.61522	0.415105	0.375896	0.826426	0.597993	0.557158	0.224184	0.126631	0.5964	0.999772	0.997336	0.913386
EMQU_0026	operon_0103	30082	30828	-1	MurR/RpiR family transcriptional regulator			15.7446	33.1616	54.4611	12.8808	41.218	2.10622	0.442782	3.45904	0.0164498	1.6423	0.826426	0.236514	0.00178115	1.24295	0.999886	0.756834	0.999772	3.19996	0.0555095
EMQU_0027	operon_0103	30916	31233	-1	hypothetical protein			10.2546	19.2108	31.8001	5.71464	16.392	1.87338	0.615803	3.10104	0.0400265	1.65532	0.800512	0.179705	0.000701351	0.85327	0.999886	0.515471	0.648492	2.86842	0.141983
EMQU_0030	operon_0105	32311	33138	1	class I SAM-dependent methyltransferase			3.39416	1.5722	1.13882	3.01202	1.58099	0.463206	0.598064	0.335522	0.281493	0.724347	0.999913	2.64487	0.498056	1.00559	0.999886	1.38827	0.999772	0.524893	0.540895
EMQU_0031	operon_0106	33260	34855	-1	ABC transporter ATP-binding protein			2.15595	0.86311	0.757088	1.89803	0.89247	0.400339	0.51518	0.351163	0.307987	0.877163	0.999913	2.50702	0.409447	1.03402	0.999886	1.17882	0.999772	0.470207	0.318241
EMQU_0032	operon_0107	35506	36576	1	radical SAM protein			2.58948	1.36502	1.26938	4.46557	1.03413	0.527139	0.705741	0.490204	0.631893	0.929933	0.999913	3.51793	0.178398	0.757593	0.999886	0.814675	0.999772	0.231578	0.0311096
EMQU_0033	operon_0107	36594	36857	1	hypothetical protein			1.96346	2.4122	3.14336	9.58713	2.87658	1.22854	0.974557	1.60093	0.65802	1.30311	0.999913	3.04996	0.426843	1.19251	0.999886	0.915129	0.999772	0.300046	0.196955
EMQU_0034	operon_0108	37554	38297	1	ATP-binding cassette domain-containing protein	K02071	ABC transporter ATP-binding protein	93.5101	93.7691	46.6775	39.6443	51.0283	1.00277	0.961295	0.499171	0.648277	0.497792	0.939816	0.849322	0.518829	0.544191	0.747139	1.09321	0.999772	1.28715	0.777051
EMQU_0035	operon_0108	38272	38943	1	ABC transporter permease subunit	K02072	ABC transporter permease	95.9501	102.872	44.8129	40.4276	63.2952	1.07214	0.974557	0.467044	0.483443	0.43562	0.760395	0.902142	0.744462	0.615284	0.999886	1.41243	0.999772	1.56564	0.614048
EMQU_0036	operon_0108	38954	39769	1	methionine ABC transporter substrate-binding protein	K02073	yaeC family lipoprotein	149.831	166.06	86.5021	74.5872	183.686	1.10832	0.963032	0.577332	0.667105	0.520908	0.961045	0.862259	0.626334	1.10614	0.999886	2.12348	0.999772	2.4627	0.16643
EMQU_0037	operon_0109	40124	41290	1	polysaccharide degrading enzyme			2.9868	1.09138	0.479957	2.60322	0.723203	0.365401	0.487163	0.160692	0.045916	0.43977	0.999913	5.42386	0.052927	0.662649	0.999886	1.50681	0.999772	0.277811	0.063661
EMQU_0038	operon_0110	41754	42020	1	hypothetical protein			10.2833	3.65768	3.54388	6.35312	5.09825	0.355692	0.443182	0.344625	0.266971	0.968885	0.999913	1.7927	0.666924	1.39385	0.999886	1.43861	0.999772	0.80248	0.918449
EMQU_0039	operon_0111	42587	43165	1	recombinase family protein			8.78018	7.30003	2.33859	14.4159	4.64888	0.831422	0.999285	0.266349	0.188279	0.320354	0.494201	6.16437	0.108032	0.636831	0.999886	1.9879	0.999772	0.322482	0.330966
EMQU_0040	operon_0112	43456	43818	1	LPXTG cell wall anchor domain-containing protein			6.12746	5.50893	3.49348	6.006	4.53503	0.899057	0.999285	0.570135	0.711183	0.634148	0.999913	1.7192	0.883761	0.823215	0.999886	1.29814	0.999772	0.755084	0.886388
EMQU_0041	operon_0112	43830	44621	1	WxL domain-containing protein			13.9798	14.7096	9.44912	14.4501	14.4563	1.05221	0.971129	0.675915	0.945586	0.642377	0.999913	1.52926	0.965664	0.98278	0.999886	1.52991	0.999772	1.00043	0.999925
EMQU_0042	operon_0112	44723	45778	1	DUF916 and DUF3324 domain-containing protein			3.88486	2.17038	1.89917	2.79487	2.04874	0.558675	0.802552	0.488864	0.681969	0.875041	0.999913	1.47163	0.821042	0.943958	0.999886	1.07876	0.999772	0.733036	0.656774
EMQU_0043	operon_0112	45780	48782	1	WxL domain-containing protein			8.97111	5.50408	4.20042	7.16785	5.60551	0.613534	0.769456	0.468217	0.585429	0.763147	0.999913	1.70646	0.697065	1.01843	0.999886	1.33451	0.999772	0.782035	0.745404
EMQU_0044	operon_0113	49185	49655	1	tryptophan-rich sensory protein			449.826	1430.91	216.451	507.318	244.361	3.18104	0.34998	0.481189	0.435839	0.151268	0.0267311	2.3438	0.829894	0.170773	0.0238553	1.12894	0.999772	0.481672	0.752305
EMQU_0045	operon_0114	49807	50535	-1	DNA-binding response regulator	K07707	agrA; accessory gene regulator protein A	21.1927	27.9938	9.75853	36.4934	9.53966	1.32092	0.827023	0.460467	0.451489	0.348596	0.374568	3.73964	0.296279	0.340778	0.142327	0.977572	0.999772	0.261408	0.11393
EMQU_0046	operon_0114	50550	51830	-1	GHKL domain-containing protein	K07706	agrC; accessory gene regulator C	10.0805	10.1617	6.95773	18.1659	5.97973	1.00806	0.927346	0.690218	0.919728	0.684698	0.999913	2.61089	0.630491	0.588455	0.833755	0.859437	0.999772	0.329174	0.280906
EMQU_0048	operon_0115	52992	53930	-1	AraC family transcriptional regulator			9.6652	2.44081	3.39134	4.02965	1.77539	0.252536	0.408283	0.350882	0.579869	1.38944	0.999913	1.18822	0.999504	0.727377	0.999886	0.523505	0.997754	0.440581	0.366623
EMQU_0049	operon_0116	54044	55324	1	carbohydrate ABC transporter substrate-binding protein	K10117	family 1 extracellular solute-binding protein	5.11186	0.788139	1.35928	1.16217	0.486092	0.154179	0.0960178	0.265908	0.281466	1.72467	0.958443	0.854986	0.798735	0.61676	0.999886	0.35761	0.47461	0.418264	0.325616
EMQU_0050	operon_0116	55372	56238	1	sugar ABC transporter permease	K10118	ABC transporter permease	1.50449	0.740125	0.475427	0.803615	0.401539	0.491945	0.814927	0.316006	0.479202	0.642361	0.999913	1.6903	0.734584	0.542528	0.999886	0.844585	0.999772	0.499665	0.444602
EMQU_0051	operon_0116	56235	57074	1	carbohydrate ABC transporter permease	K10119	ABC superfamily ATP binding cassette transporter	2.41351	0.707241	1.89552	0.733585	0.59029	0.293034	0.571428	0.785379	0.999918	2.68016	0.770472	0.38701	0.238666	0.834638	0.999886	0.311414	0.383723	0.804665	0.836656
EMQU_0052	operon_0116	57086	59347	1	alpha-xylosidase			1.83266	1.01323	1.97085	1.77607	1.38125	0.552872	0.839026	1.0754	0.901101	1.94512	0.986044	0.90117	0.793746	1.36322	0.999886	0.700842	0.999772	0.777703	0.908807
EMQU_0053	operon_0117	59726	60295	1	hypothetical protein			4.55805	0.952061	0.671633	6.06263	0.481667	0.208875	0.0789068	0.147351	0.0485434	0.705452	0.999913	9.0267	0.0215285	0.50592	0.999886	0.717158	0.999772	0.0794486	0.00237417
EMQU_0054	operon_0117	60347	60538	1	hypothetical protein			24.1708	1.91624	1.99959	22.1234	2.19927	0.079279	0.00355578	0.0827277	0.00142983	1.0435	0.999913	11.064	0.00263779	1.1477	0.999886	1.09986	0.999772	0.0994091	0.00165952
EMQU_0057		61258	62103	-1	hypothetical protein			6.00005	6.0162	5.65396	6.26677	8.04511	1.00269	0.995896	0.942319	0.935722	0.939791	0.999913	1.10838	0.950828	1.33724	0.999886	1.42291	0.999772	1.28377	0.844232
EMQU_0058	operon_0120	62403	63302	1	helix-turn-helix domain-containing protein			12.6831	14.7268	12.9786	25.2361	10.6989	1.16114	0.868713	1.0233	0.973031	0.88129	0.999913	1.94444	0.91263	0.726492	0.999886	0.824351	0.999772	0.423954	0.565195
EMQU_0059	operon_0121	63630	65195	-1	glutamine-hydrolyzing GMP synthase	K01951	guaA; GMP synthase	594.455	744.022	494.175	583.766	747.729	1.2516	0.903708	0.831308	0.997496	0.664194	0.999913	1.18129	0.95703	1.00498	0.999886	1.51308	0.999772	1.28087	0.790591
EMQU_0060	operon_0121	65254	66177	-1	type I pantothenate kinase	K00867	pantothenate kinase	349.184	286.321	207.41	267.878	201.735	0.819972	0.999285	0.593983	0.758659	0.724394	0.999913	1.29154	0.976011	0.704575	0.999886	0.97264	0.999772	0.753085	0.905108
EMQU_0061	operon_0122	66547	67473	-1	LysR family transcriptional regulator			41.1594	26.1265	15.0655	58.6367	27.1303	0.634764	0.754346	0.366028	0.180501	0.576637	0.999913	3.89212	0.0697899	1.03842	0.999886	1.80082	0.999772	0.462684	0.324106
EMQU_0062	operon_0123	68378	68983	1	class I SAM-dependent methyltransferase			88.7298	85.3536	60.3327	80.4622	97.6497	0.96195	0.830425	0.67996	0.999918	0.706856	0.999913	1.33364	0.911097	1.14406	0.999886	1.61852	0.999772	1.21361	0.69925
EMQU_0063	operon_0124	69487	70503	1	LacI family transcriptional regulator			7.99055	6.37722	4.58244	17.9803	11.9869	0.798095	0.999285	0.573482	0.820692	0.718564	0.999913	3.92374	0.226701	1.87964	0.999886	2.61583	0.999772	0.666667	0.869174
EMQU_0064	operon_0124	70645	71946	1	pyrimidine-nucleoside phosphorylase	K00756	pdp; pyrimidine-nucleoside phosphorylase	81.9204	59.0631	70.068	86.7108	30.6688	0.720982	0.999285	0.855319	0.996361	1.18632	0.999913	1.23752	0.988437	0.519255	0.800712	0.4377	0.731517	0.353691	0.285298
EMQU_0065	operon_0124	71960	72622	1	deoxyribose-phosphate aldolase	K01619	deoxyribose-phosphate aldolase	196.244	166.417	129.765	215.902	88.7938	0.848015	0.999285	0.661247	0.800309	0.779758	0.999913	1.66379	0.894939	0.533561	0.840773	0.684264	0.999772	0.411269	0.422162
EMQU_0066	operon_0124	72641	73039	1	cytidine deaminase	K01489	cytidine deaminase	150.872	144.246	96.1218	178.504	75.1498	0.95608	0.935552	0.637107	0.851745	0.666374	0.999913	1.85706	0.824385	0.520983	0.768216	0.781818	0.999772	0.420998	0.451886
EMQU_0067	operon_0124	73103	74188	1	BMP family ABC transporter substrate-binding protein			328.543	336.524	182.723	349.314	150.958	1.02429	0.906794	0.55616	0.693321	0.542971	0.867563	1.91171	0.798863	0.448579	0.713096	0.826156	0.999772	0.432155	0.5859
EMQU_0068	operon_0125	74437	75999	1	ABC transporter ATP-binding protein			85.919	59.3952	32.8675	92.4981	18.8313	0.691293	0.96016	0.382541	0.250226	0.55337	0.792194	2.81427	0.371449	0.317051	0.185356	0.572947	0.999772	0.203586	0.0586898
EMQU_0069	operon_0125	75992	77125	1	ABC transporter permease			71.7655	57.8699	30.0716	153.389	22.7886	0.806375	0.999285	0.419026	0.406994	0.519641	0.759642	5.1008	0.0874498	0.39379	0.42288	0.757811	0.999772	0.148567	0.0192924
EMQU_0070	operon_0125	77125	78081	1	ABC transporter permease			105.899	94.1833	46.9596	200.101	39.4275	0.889371	0.999285	0.443438	0.509754	0.498598	0.890954	4.26114	0.142408	0.418625	0.471913	0.839604	0.999772	0.197038	0.0286858
EMQU_0071	operon_0125	78176	79342	1	phosphopentomutase	K01839	phosphopentomutase	103.506	99.4419	52.564	112.687	46.6909	0.960734	0.974557	0.507835	0.572784	0.52859	0.867563	2.14381	0.776607	0.46953	0.609635	0.888268	0.999772	0.41434	0.487069
EMQU_0072	operon_0125	79428	80243	1	purine-nucleoside phosphorylase	K03783	purine nucleoside phosphorylase	118.848	130.305	69.3482	99.6534	65.6275	1.0964	0.912846	0.583503	0.740112	0.532199	0.94877	1.437	0.999504	0.503645	0.859734	0.946348	0.999772	0.658557	0.875053
EMQU_0073	operon_0125	80267	80974	1	purine-nucleoside phosphorylase	K03784	purine nucleoside phosphorylase	97.931	122.683	68.5503	144.035	57.0203	1.25275	0.787795	0.699985	0.979043	0.558761	0.999913	2.10116	0.818283	0.464779	0.776264	0.831803	0.999772	0.395878	0.520307
EMQU_0075	operon_0127	82327	82953	-1	hypothetical protein			43.1926	13.9018	12.7718	21.2874	7.15412	0.321855	0.486954	0.295694	0.292622	0.918716	0.999913	1.66676	0.815604	0.514619	0.975334	0.560151	0.999772	0.336073	0.209592
EMQU_0076	operon_0128	83451	84041	1	DNA-binding response regulator	K14989	luxR family DNA-binding response regulator	13.5419	2.65767	3.09532	10.3006	2.94805	0.196256	0.133889	0.228574	0.125081	1.16467	0.999913	3.32779	0.255696	1.10926	0.999886	0.95242	0.999772	0.286202	0.147087
EMQU_0077	operon_0129	84417	85103	-1	2,3-diphosphoglycerate-dependent phosphoglycerate mutase	K01834	gpmA; phosphoglycerate mutase	1062.61	1392.67	851.713	1115.88	1820.8	1.31062	0.939199	0.801533	0.98693	0.611567	0.999913	1.31016	0.910227	1.30742	0.999886	2.13781	0.999772	1.63172	0.636427
EMQU_0078	operon_0130	85380	85964	-1	recombinase family protein			369.543	171.607	136.531	370.87	179.443	0.464376	0.642815	0.369459	0.257044	0.795601	0.999913	2.71638	0.498056	1.04566	0.999886	1.31431	0.999772	0.483844	0.558457
EMQU_0079	operon_0130	86076	86759	-1	ribose-5-phosphate isomerase RpiA	K01807	ribose-5-phosphate isomerase A	222.319	121.713	143.377	149.475	143.855	0.547469	0.779926	0.644913	0.812356	1.17799	0.999913	1.04253	0.898248	1.18192	0.999886	1.00333	0.999772	0.962402	0.988665
EMQU_0080	operon_0131	87066	87479	1	30S ribosomal protein S12	K02950	rpsL; 30S ribosomal protein S12	1611.89	1606.68	2233.97	1600.9	2298.95	0.996773	0.971281	1.38594	0.637754	1.39042	0.94877	0.716617	0.650168	1.43087	0.999886	1.02909	0.999772	1.43604	0.86115
EMQU_0081	operon_0131	87571	88041	1	30S ribosomal protein S7	K02992	30S ribosomal protein S7	1550.8	2198.87	2551.92	1900.92	3103.45	1.41789	0.999285	1.64555	0.575643	1.16056	0.999913	0.7449	0.71049	1.41138	0.999886	1.21613	0.999772	1.6326	0.792877
EMQU_0082	operon_0131	88120	90204	1	elongation factor G			1448.29	2957.27	3625.77	2140.83	4539.51	2.0419	0.890755	2.50348	0.4382	1.22605	0.999913	0.590447	0.693141	1.53503	0.999886	1.25201	0.999772	2.12045	0.713255
EMQU_0083	operon_0132	90377	91564	1	elongation factor Tu			5246.26	10107.6	8137.54	4068.9	9157.17	1.92663	0.909985	1.55111	0.731298	0.805088	0.999913	0.500016	0.597427	0.905966	0.999886	1.1253	0.999772	2.25053	0.672279
EMQU_0084	operon_0133	91939	92370	1	30S ribosomal protein S10	K02946	rpsJ; 30S ribosomal protein S10	1254.42	720.296	924.026	1715.72	1730.76	0.574207	0.759027	0.736617	0.999918	1.28284	0.999913	1.85679	0.703528	2.40285	0.90412	1.87306	0.999772	1.00876	0.917435
EMQU_0085	operon_0133	92402	93031	1	50S ribosomal protein L3	K02906	rplC; 50S ribosomal protein L3	956.938	777.96	920.068	790.218	1802.14	0.812968	0.950458	0.961471	0.816667	1.18267	0.999913	0.858869	0.792241	2.3165	0.932029	1.95871	0.999772	2.28057	0.549922
EMQU_0086	operon_0133	93059	93682	1	50S ribosomal protein L4	K02926	rplD; 50S ribosomal protein L4	1058.29	1093.29	1070.59	1061.44	2015.34	1.03307	0.999285	1.01163	0.783529	0.979238	0.999913	0.991456	0.884169	1.84337	0.999886	1.88245	0.999772	1.89867	0.673164
EMQU_0087	operon_0133	93682	93972	1	50S ribosomal protein L23	K02892	rplW; 50S ribosomal protein L23	787.36	1190	1015.01	951.163	1786.95	1.51139	0.917049	1.28913	0.514822	0.852944	0.999913	0.937099	0.702123	1.50164	0.999886	1.76053	0.999772	1.8787	0.556042
EMQU_0088	operon_0133	94011	94841	1	50S ribosomal protein L2	K02886	rplB; 50S ribosomal protein L2	867.032	1261.43	1233.88	998.381	2285.4	1.45488	0.950873	1.42311	0.540881	0.978162	0.999913	0.809139	0.709643	1.81176	0.999886	1.85221	0.999772	2.28911	0.493397
EMQU_0089	operon_0133	94884	95162	1	30S ribosomal protein S19	K02965	rpsS; 30S ribosomal protein S19	826.801	1537.25	1489.78	1248.73	2651	1.85927	0.861767	1.80186	0.327408	0.96912	0.999913	0.838201	0.71247	1.72451	0.999886	1.77946	0.999772	2.12296	0.536183
EMQU_0090	operon_0133	95185	95532	1	50S ribosomal protein L22	K02890	rplV; 50S ribosomal protein L22	816.798	1490.34	1524.76	1193.55	2571.17	1.82461	0.859329	1.86675	0.340179	1.0231	0.999913	0.782778	0.669597	1.72522	0.999886	1.68628	0.999772	2.15422	0.520221
EMQU_0091	operon_0133	95546	96202	1	30S ribosomal protein S3	K02982	rpsC; 30S ribosomal protein S3	563.683	1026.81	1183.06	863.015	1963.99	1.8216	0.860173	2.09881	0.322428	1.15218	0.999913	0.729476	0.673903	1.91272	0.999886	1.66009	0.999772	2.27573	0.546202
EMQU_0092	operon_0133	96205	96639	1	50S ribosomal protein L16	K02878	rplP; 50S ribosomal protein L16	384.313	852.278	1054.06	747.471	1916.11	2.21766	0.688869	2.7427	0.0938568	1.23675	0.94877	0.709138	0.673903	2.24822	0.713096	1.81784	0.999772	2.56345	0.411602
EMQU_0093	operon_0133	96629	96817	1	50S ribosomal protein L29	K02904	50S ribosomal protein L29	265.499	626.147	941.597	662.857	1289.69	2.35838	0.579433	3.54652	0.00628413	1.5038	0.37701	0.70397	0.375327	2.05972	0.61041	1.36968	0.999772	1.94565	0.446436
EMQU_0094	operon_0133	96842	97108	1	30S ribosomal protein S17	K02961	rpsQ; 30S ribosomal protein S17	411.842	1078.12	1526	972.628	2201.07	2.6178	0.61179	3.70529	0.0349573	1.41542	0.762951	0.637373	0.500076	2.04159	0.802156	1.44238	0.999772	2.26302	0.448821
EMQU_0095	operon_0133	97166	97534	1	50S ribosomal protein L14	K02874	rplN; 50S ribosomal protein L14	729.142	2075.38	2249.2	1213.43	3183.36	2.84633	0.668538	3.08472	0.158197	1.08375	0.999913	0.539494	0.498194	1.53387	0.999886	1.41533	0.999772	2.62344	0.452979
EMQU_0096	operon_0133	97571	97879	1	50S ribosomal protein L24	K02895	rplX; 50S ribosomal protein L24	483.466	1151.63	1607.93	889.893	2341.07	2.38203	0.657779	3.32583	0.0385771	1.39622	0.706457	0.55344	0.320201	2.03284	0.727523	1.45596	0.999772	2.63074	0.273493
EMQU_0097	operon_0133	97908	98447	1	50S ribosomal protein L5	K02931	rplE; 50S ribosomal protein L5	325.674	964.181	1336.08	703.572	1842.08	2.96057	0.571394	4.1025	0.0346803	1.38571	0.836673	0.526595	0.347801	1.91051	0.970405	1.37872	0.999772	2.61818	0.369221
EMQU_0098	operon_0133	98466	98651	1	type Z 30S ribosomal protein S14	K02954	rpsN; 30S ribosomal protein S14	463.875	1412.22	1859.09	999.072	2765.53	3.04439	0.569839	4.00774	0.0362999	1.31643	0.859076	0.537398	0.414022	1.95829	0.843174	1.48757	0.999772	2.7681	0.340414
EMQU_0099	operon_0133	98688	99086	1	30S ribosomal protein S8	K02994	rpsH; 30S ribosomal protein S8	355.96	1226.32	1821.94	876.271	2513.05	3.4451	0.543336	5.11838	0.0245153	1.4857	0.787249	0.480955	0.355486	2.04926	0.884891	1.37933	0.999772	2.86789	0.354305
EMQU_0100	operon_0133	99118	99654	1	50S ribosomal protein L6	K02933	rplF; 50S ribosomal protein L6	439.435	1572.77	1990.25	962.928	3086.43	3.57908	0.579364	4.52912	0.080278	1.26544	0.999913	0.483822	0.487613	1.96241	0.999886	1.55077	0.999772	3.20526	0.373639
EMQU_0101	operon_0134	99819	100175	1	50S ribosomal protein L18	K02881	rplR; 50S ribosomal protein L18	557.314	1753.44	2128.2	875.203	2954.46	3.14624	0.600528	3.81868	0.0923367	1.21373	0.999913	0.41124	0.325004	1.68495	0.999886	1.38824	0.999772	3.37575	0.279336
EMQU_0102	operon_0134	100196	100696	1	30S ribosomal protein S5	K02988	rpsE; 30S ribosomal protein S5	334.396	1375.58	1662.9	670	2444.91	4.11363	0.449552	4.97285	0.0496032	1.20887	0.999913	0.40291	0.399629	1.77737	0.999886	1.47027	0.999772	3.64913	0.300812
EMQU_0103	operon_0134	100711	100890	1	50S ribosomal protein L30	K02907	50S ribosomal protein L30	204.29	817.929	1175.1	570.451	1842.17	4.00376	0.284845	5.7521	0.00285556	1.43667	0.646	0.48545	0.285355	2.25223	0.574345	1.56767	0.999772	3.22932	0.192786
EMQU_0104	operon_0134	100939	101379	1	50S ribosomal protein L15	K02876	rplO; 50S ribosomal protein L15	480.177	1270.15	1775.51	770.984	2530.88	2.64517	0.67105	3.69761	0.0845454	1.39787	0.94877	0.434233	0.350754	1.99259	0.954492	1.42544	0.999772	3.28266	0.292294
EMQU_0105	operon_0134	101379	102674	1	preprotein translocase subunit SecY	K03076	secY; preprotein translocase subunit SecY	267.504	1084.23	1393.72	616.925	2064.9	4.05314	0.425212	5.21007	0.0381986	1.28544	0.999913	0.442647	0.409165	1.90448	0.999886	1.48158	0.999772	3.34709	0.322453
EMQU_0106	operon_0134	102734	103381	1	adenylate kinase	K00939	adk; adenylate kinase	184.767	633.294	1015.07	440.351	1405.11	3.42752	0.459085	5.49377	0.0104283	1.60284	0.667174	0.433815	0.286507	2.21873	0.73182	1.38425	0.999772	3.19088	0.260574
EMQU_0107	operon_0135	103572	103790	1	translation initiation factor IF-1			993.081	1298.84	1371.51	1172.15	2120.86	1.30789	0.996505	1.38106	0.548622	1.05594	0.999913	0.854647	0.798863	1.63288	0.999886	1.54637	0.999772	1.80937	0.683723
EMQU_0108	operon_0135	103957	104322	1	30S ribosomal protein S13	K02952	rpsM; 30S ribosomal protein S13	1131.18	1884.48	1363.14	1217.27	2350.79	1.66594	0.894044	1.20506	0.686773	0.723351	0.999913	0.892988	0.883378	1.24745	0.999886	1.72454	0.999772	1.9312	0.703576
EMQU_0109	operon_0135	104350	104739	1	30S ribosomal protein S11	K02948	rpsK; 30S ribosomal protein S11	1534.12	2381.96	2037.29	1481.96	3251.25	1.55266	0.926894	1.32798	0.636522	0.855297	0.999913	0.727418	0.732032	1.36494	0.999886	1.59587	0.999772	2.19389	0.618159
EMQU_0110	operon_0135	104819	105757	1	DNA-directed RNA polymerase subunit alpha	K03040	rpoA; rpoA	874.85	1792.04	1576.65	1184.64	2516.52	2.0484	0.779838	1.8022	0.356394	0.879809	0.999913	0.75136	0.675159	1.40427	0.999886	1.59611	0.999772	2.1243	0.600574
EMQU_0111	operon_0135	105784	106164	1	50S ribosomal protein L17	K02879	rplQ; 50S ribosomal protein L17	1088.64	2144.15	1681.79	1226.56	2790.32	1.96957	0.786741	1.54486	0.456269	0.784361	0.999913	0.729319	0.737825	1.30137	0.999886	1.65914	0.999772	2.27492	0.614048
EMQU_0112	operon_0136	106433	107272	1	energy-coupling factor ABC transporter ATP-binding protein	K16786	cobalt ABC superfamily ATP binding cassette transporter	98.0895	71.6403	38.3739	129.595	102.306	0.730356	0.916534	0.391213	0.368471	0.535647	0.999913	3.37716	0.146233	1.42805	0.999886	2.66603	0.999772	0.789429	0.756587
EMQU_0113	operon_0136	107248	108117	1	energy-coupling factor transporter ATPase	K16787	cbiO2; cobalt transporter ATP-binding subunit	127.85	100.252	76.2826	168.094	153.122	0.784139	0.939199	0.596657	0.800309	0.760907	0.999913	2.20357	0.386944	1.52737	0.999886	2.0073	0.999772	0.910933	0.873908
EMQU_0114	operon_0136	108107	108904	1	energy-coupling factor transporter transmembrane protein EcfT	K16785	cobalt transport family protein	111.266	117.351	95.3303	169.219	188.985	1.05469	0.999285	0.856782	0.989029	0.812352	0.999913	1.77508	0.625492	1.61042	0.999886	1.98242	0.999772	1.11681	0.999925
EMQU_0115	operon_0136	108940	109686	1	tRNA pseudouridine(38-40) synthase TruA			139.623	168.599	121.761	251.068	238.698	1.20753	0.917049	0.872067	0.841506	0.722192	0.999913	2.06198	0.531087	1.41577	0.999886	1.96038	0.999772	0.950729	0.977771
EMQU_0116	operon_0137	109730	112402	-1	hypothetical protein			348.918	249.931	178.75	243.61	251.33	0.716303	0.974557	0.512297	0.696165	0.715196	0.999913	1.36286	0.964147	1.0056	0.999886	1.40604	0.999772	1.03169	0.944237
EMQU_0117	operon_0138	112849	113037	-1	50S ribosomal protein L28	K02902	rpmB; 50S ribosomal protein L28	674.939	1307.72	1438.88	1513.3	3049.89	1.93754	0.579433	2.13187	0.163362	1.1003	0.999913	1.05172	0.552451	2.33222	0.999886	2.11962	0.999772	2.01539	0.340618
EMQU_0118	operon_0139	113309	113671	1	Asp23/Gls24 family envelope stress response protein			478.717	283.358	247.655	356.872	248.347	0.591911	0.839217	0.517332	0.551497	0.874002	0.999913	1.441	0.92077	0.876444	0.999886	1.00279	0.999772	0.6959	0.738426
EMQU_0119	operon_0139	113723	115405	1	DAK2 domain-containing protein			1274	799.144	504.719	860.01	687.069	0.627271	0.876578	0.396168	0.473932	0.631575	0.999913	1.70394	0.878022	0.859756	0.999886	1.36129	0.999772	0.798907	0.963083
EMQU_0120	operon_0139	115515	117551	1	ATP-dependent DNA helicase RecG	K03655	recG; DNA helicase RecG	196.553	156.475	108.739	203.36	127.654	0.796098	0.999285	0.553229	0.758659	0.694926	0.999913	1.87017	0.821042	0.81581	0.999886	1.17395	0.999772	0.627724	0.763381
EMQU_0121	operon_0139	117598	118599	1	phosphate acyltransferase PlsX	K03621	plsX; fatty acid/phospholipid synthesis protein PlsX	139.41	95.8002	70.3384	106.454	76.5739	0.687185	0.97959	0.504545	0.634894	0.73422	0.999913	1.51346	0.95613	0.799308	0.999886	1.08865	0.999772	0.719312	0.840651
EMQU_0122	operon_0139	118719	118961	1	acyl carrier protein	K02078	acpP; acyl carrier protein	145.22	79.1294	119	123.384	122.906	0.544892	0.999285	0.819444	0.814229	1.50386	0.999913	1.03684	0.777484	1.55323	0.999886	1.03283	0.999772	0.996129	0.999008
EMQU_0123	operon_0140	119548	120552	1	ABC transporter ATP-binding protein			256.058	466.574	397.823	253.049	592.945	1.82214	0.446959	1.55364	0.22536	0.852646	0.999913	0.636086	0.219579	1.27085	0.999886	1.49048	0.999772	2.3432	0.155833
EMQU_0124	operon_0140	120553	121497	1	ABC transporter ATP-binding protein			297.353	828.219	1014.89	443.834	1272.47	2.78531	0.408406	3.41309	0.0888456	1.22539	0.999913	0.437322	0.176929	1.5364	0.999886	1.2538	0.999772	2.867	0.211423
EMQU_0125	operon_0140	121497	122459	1	ABC transporter permease			248.469	679.757	840.937	278.624	1089.75	2.73578	0.347596	3.38447	0.0488085	1.23711	0.999913	0.331326	0.0666154	1.60315	0.999886	1.29588	0.999772	3.91119	0.0661717
EMQU_0126	operon_0140	122488	123402	1	ABC transporter permease			199.519	776.731	953.62	306.119	1061.83	3.89303	0.179715	4.77961	0.0150549	1.22774	0.999913	0.321007	0.0576278	1.36704	0.999886	1.11347	0.999772	3.46867	0.102068
EMQU_0127	operon_0140	123428	125209	1	oligopeptide ABC transporter substrate-binding protein			432.383	1435.69	1977.81	575.473	2061.71	3.32041	0.465865	4.57421	0.085808	1.37761	0.999913	0.290965	0.131732	1.43605	0.999886	1.04242	0.999772	3.58264	0.208371
EMQU_0128	operon_0141	125517	125900	1	hypothetical protein			24.515	9.15144	7.04947	18.2524	6.56923	0.373299	0.452225	0.287557	0.188729	0.770313	0.999913	2.58919	0.368163	0.717835	0.999886	0.931875	0.999772	0.35991	0.148813
EMQU_0129	operon_0142	126073	128046	1	DUF1430 domain-containing protein			7.65989	3.03966	4.61925	7.07558	2.47487	0.396828	0.380642	0.603044	0.720591	1.51966	0.963779	1.53176	0.874515	0.814193	0.999886	0.535773	0.837732	0.349776	0.146805
EMQU_0130	operon_0142	128039	128665	1	ATP-binding cassette domain-containing protein			8.41727	6.23637	3.4709	11.032	3.9716	0.740902	0.957645	0.412354	0.579667	0.556557	0.999913	3.17843	0.305995	0.636845	0.999886	1.14426	0.999772	0.360008	0.178277
EMQU_0132	operon_0143	129274	129948	-1	hypothetical protein			19.0805	10.9141	26.1586	17.5065	28.2034	0.572002	0.803961	1.37096	0.61511	2.39677	0.544384	0.669245	0.382834	2.58413	0.884891	1.07817	0.999772	1.61103	0.535729
EMQU_0133	operon_0144	130380	131234	1	Rgg/GadR/MutR family transcriptional regulator			19.9445	9.51811	10.1725	17.6367	7.7035	0.477231	0.604006	0.51004	0.690101	1.06875	0.999913	1.73377	0.883965	0.809352	0.999886	0.757288	0.999772	0.436787	0.443192
EMQU_0134	operon_0145	131697	132389	1	ribonuclease III			284.953	214.864	102.041	239.22	207.003	0.754032	0.915675	0.358096	0.192304	0.474908	0.775152	2.34436	0.36252	0.963413	0.999886	2.02863	0.999772	0.865322	0.904419
EMQU_0135	operon_0145	132402	135983	1	chromosome segregation protein SMC			254.093	188.866	83.3083	147.671	161.982	0.743295	0.933643	0.327865	0.366548	0.441096	0.999913	1.77258	0.755189	0.857653	0.999886	1.94437	0.999772	1.09691	0.976424
EMQU_0136	operon_0145	135992	136801	1	Cof-type HAD-IIB family hydrolase			155.684	173.031	110.307	155.378	168.57	1.11143	0.974557	0.708533	0.989029	0.637499	0.999913	1.40859	0.994859	0.974215	0.999886	1.52818	0.999772	1.0849	0.901941
EMQU_0137	operon_0145	136814	137812	1	signal recognition particle-docking protein FtsY	K03110	ftsY; signal recognition particle-docking protein FtsY	307.111	348.315	227.853	375.093	318.949	1.13417	0.997821	0.741922	0.999918	0.654157	0.999913	1.64621	0.896248	0.915691	0.999886	1.3998	0.999772	0.850321	0.999409
EMQU_0138	operon_0146	138212	140497	1	bifunctional glutamate--cysteine ligase GshA/glutathione synthetase GshB	K01919	bifunctional glutamate--cysteine ligase/glutathione synthetase	193.886	220.723	167.746	160.182	245.776	1.13842	0.976217	0.86518	0.997007	0.759984	0.999913	0.954905	0.698534	1.11351	0.999886	1.46517	0.999772	1.53436	0.549922
EMQU_0139	operon_0147	140640	141080	-1	DUF1694 domain-containing protein			116.545	46.927	52.4682	82.567	58.7566	0.402652	0.519853	0.450199	0.463591	1.11808	0.999913	1.57366	0.973717	1.25209	0.999886	1.11985	0.999772	0.711624	0.84156
EMQU_0140	operon_0148	141464	142414	1	iron ABC transporter permease	K02015	iron ABC transporter permease	2.80953	4.59131	5.68951	3.34276	3.87488	1.63419	0.862487	2.02507	0.440288	1.23919	0.999913	0.587532	0.656321	0.84396	0.999886	0.681058	0.999772	1.15919	0.999925
EMQU_0141	operon_0148	142407	143366	1	iron ABC transporter system permease	K02015	iron ABC transporter permease	1.68243	3.00118	3.06222	2.3423	3.06754	1.78384	0.791835	1.82012	0.520955	1.02034	0.999913	0.764901	0.979505	1.02211	0.999886	1.00174	0.999772	1.30963	0.999925
EMQU_0142	operon_0148	143363	144118	1	ATP-binding cassette domain-containing protein	K02013	fetC; ferric (Fe+3) ABC superfamily ATP binding cassette transporter, ABC protein	3.79867	6.2379	3.70154	5.38162	4.64994	1.64213	0.829046	0.97443	0.955795	0.593395	0.999913	1.45389	0.806618	0.745433	0.999886	1.25622	0.999772	0.86404	0.803615
EMQU_0143	operon_0148	144140	145093	1	iron ABC transporter substrate-binding protein	K02016	iron ABC transporter substrate-binding protein	5.67067	16.3315	9.12943	10.9442	15.8032	2.88	0.56795	1.60994	0.501107	0.559006	0.999913	1.19879	0.999504	0.967651	0.999886	1.73102	0.999772	1.44398	0.928088
EMQU_0145	operon_0149	145470	145766	-1	hypothetical protein			28.7652	38.7555	30.4595	14.5451	90.0716	1.3473	0.792037	1.0589	0.975947	0.78594	0.999913	0.477524	0.575482	2.3241	0.999886	2.9571	0.999772	6.19256	0.0841319
EMQU_0146	operon_0150	145986	146564	1	N-acetyltransferase			20.8761	15.4467	25.131	46.6241	34.3137	0.739921	0.997629	1.20381	0.640193	1.62695	0.999913	1.85524	0.86276	2.22143	0.999886	1.36539	0.999772	0.735965	0.951841
EMQU_0147	operon_0150	146612	146971	1	iron-sulfur cluster biosynthesis family protein			2183.55	745.528	614.563	1517.59	753.292	0.341429	0.30683	0.281451	0.0592388	0.824332	0.999913	2.46939	0.458859	1.01041	0.999886	1.22574	0.999772	0.496373	0.48815
EMQU_0148	operon_0150	146990	147886	1	phosphohydrolase			1979.68	901.125	583.229	1373.52	810.539	0.455187	0.672721	0.294608	0.222194	0.647223	0.999913	2.35502	0.58604	0.899474	0.999886	1.38974	0.999772	0.59012	0.724941
EMQU_0149	operon_0151	148510	149244	-1	aquaporin family protein			893.972	862.754	416.781	859.174	929.806	0.96508	0.998075	0.466213	0.743909	0.483082	0.999913	2.06145	0.70415	1.07772	0.999886	2.23092	0.999772	1.08221	0.999925
EMQU_0150	operon_0152	149678	151207	1	trans-acting positive regulator			27.9814	22.2013	17.4668	77.8026	19.586	0.79343	0.999285	0.62423	0.868199	0.786749	0.999913	4.45431	0.151931	0.882203	0.999886	1.12133	0.999772	0.25174	0.126676
EMQU_0151	operon_0152	151197	151418	1	DUF2829 domain-containing protein			43.7831	41.6952	39.016	133.655	52.3057	0.952313	0.96127	0.891121	0.999918	0.935743	0.999913	3.42565	0.427778	1.25448	0.999886	1.34062	0.999772	0.391348	0.506903
EMQU_0152	operon_0152	151415	152176	1	3-oxoacyl-ACP reductase	K00059	short-chain dehydrogenase	92.5228	108.854	83.1148	238.447	102.466	1.17651	0.888953	0.898316	0.962187	0.763545	0.999913	2.86889	0.440379	0.941317	0.999886	1.23282	0.999772	0.429722	0.504858
EMQU_0153	operon_0152	152205	152852	1	DUF998 domain-containing protein			51.2519	76.7171	57.7648	212.976	83.8671	1.49686	0.674615	1.12708	0.761487	0.752959	0.999913	3.68694	0.258564	1.0932	0.999886	1.45187	0.999772	0.393787	0.394999
EMQU_0154	operon_0153	152972	153514	-1	biotin transporter BioY	K03523	bioY; biotin synthase	7.40205	6.02833	3.91374	14.7959	5.13005	0.814414	0.99323	0.528738	0.70007	0.649225	0.999913	3.7805	0.15352	0.850989	0.999886	1.31078	0.999772	0.34672	0.170348
EMQU_0155	operon_0154	154512	155123	-1	30S ribosomal protein S4	K02986	rpsD; 30S ribosomal protein S4	1174.89	1819.04	2012.46	1698.39	2731.34	1.54826	0.927346	1.7129	0.333618	1.10633	0.988057	0.843936	0.535472	1.50153	0.999886	1.35722	0.999772	1.6082	0.703576
EMQU_0156	operon_0155	155447	156244	1	formate/nitrite transporter			21.4364	53.4562	64.7285	27.8279	94.2275	2.49371	0.570593	3.01955	0.0543009	1.21087	0.968182	0.429917	0.0984875	1.76271	0.999886	1.45574	0.999772	3.38608	0.11366
EMQU_0157	operon_0155	156278	156910	1	DNA alkylation repair protein			21.2213	53.5177	60.3694	19.8589	94.8592	2.52188	0.455639	2.84476	0.0276497	1.12803	0.94877	0.328957	0.00954224	1.77248	0.970405	1.57131	0.999772	4.77665	0.00719582
EMQU_0158	operon_0155	156925	157698	1	Cof-type HAD-IIB family hydrolase			29.081	87.833	99.8806	27.2069	139.945	3.02029	0.140069	3.43456	0.00298357	1.13716	0.955411	0.272395	0.00114091	1.59331	0.999886	1.40113	0.999772	5.14374	0.00198027
EMQU_0159	operon_0156	158087	158884	1	TIGR00282 family metallophosphoesterase			45.8458	40.3303	34.2904	40.4677	50.0445	0.879695	0.974557	0.74795	0.999918	0.850239	0.999913	1.18015	0.903507	1.24087	0.999886	1.45943	0.999772	1.23665	0.714861
EMQU_0160	operon_0156	158900	159274	1	hypothetical protein			54.5796	54.0188	52.6655	63.0083	62.3455	0.989725	0.898862	0.96493	0.872618	0.974947	0.999913	1.19639	0.846998	1.15414	0.999886	1.1838	0.999772	0.989482	0.904614
EMQU_0161	operon_0156	159258	161876	1	DNA mismatch repair protein MutS	K03555	DNA mismatch repair protein MutS	59.3307	66.9507	54.4659	90.53	63.7428	1.12843	0.868612	0.918006	0.962187	0.813523	0.999913	1.66214	0.987643	0.952085	0.999886	1.17032	0.999772	0.704107	0.921036
EMQU_0162	operon_0156	161894	164002	1	DNA mismatch repair endonuclease MutL	K03572	mutL; DNA mismatch repair protein MutL	97.5003	167.619	134.485	267.438	118.649	1.71917	0.722505	1.37933	0.6182	0.802325	0.999913	1.98861	0.785928	0.707846	0.999886	0.882243	0.999772	0.443649	0.481664
EMQU_0163	operon_0156	164031	164594	1	septum formation protein Maf			142.608	245.325	163.071	409.152	167.193	1.72028	0.705741	1.14349	0.731539	0.664713	0.999913	2.50905	0.437107	0.681516	0.999886	1.02528	0.999772	0.408633	0.283357
EMQU_0164	operon_0157	164769	165713	1	hypothetical protein			137.737	98.3474	77.7031	74.0437	97.2738	0.714021	0.903167	0.564139	0.645974	0.790088	0.999913	0.952906	0.774454	0.989083	0.999886	1.25187	0.999772	1.31373	0.680428
EMQU_0165	operon_0158	165837	166283	-1	peptide-methionine (R)-S-oxide reductase			586.006	394.052	331.04	448.302	576.886	0.672437	0.94305	0.564908	0.720752	0.840092	0.999913	1.35423	0.97986	1.46399	0.999886	1.74265	0.999772	1.28682	0.715262
EMQU_0166	operon_0159	166793	167506	-1	trehalose operon repressor			27.5902	37.8224	48.7087	64.3516	54.4893	1.37086	0.939024	1.76543	0.380143	1.28783	0.999913	1.32115	0.84738	1.44066	0.999886	1.11868	0.999772	0.846744	0.999925
EMQU_0167	operon_0160	167691	168883	-1	transposase			29.9323	31.1218	32.1119	29.1937	28.9894	1.03974	0.995111	1.07282	0.758659	1.03181	0.999913	0.909123	0.532722	0.931483	0.999886	0.902763	0.999772	0.993005	0.966725
EMQU_0168		168913	169287	-1	ISCbt3 (IS607 family) resolvase			15.0127	22.5453	26.816	19.7994	25.0115	1.50175	0.649377	1.78621	0.249673	1.18942	0.999913	0.738344	0.271397	1.10939	0.999886	0.932707	0.999772	1.26324	0.742482
EMQU_0169	operon_0161	169450	171429	1	PTS trehalose transporter subunit IIBC	K02817	PTS system transporter subunit IIBC	13.4034	12.7266	67.5534	16.1199	42.7449	0.949504	0.999285	5.04002	0.00402712	5.30806	0.00989259	0.238625	0.00365815	3.35871	0.392371	0.632757	0.999772	2.65168	0.125851
EMQU_0170	operon_0162	171581	172183	1	Holliday junction branch migration protein RuvA	K03550	ruvA; Holliday junction DNA helicase RuvA	147.428	244.8	79.7979	280.124	81.1564	1.66048	0.56795	0.541269	0.60178	0.325972	0.173545	3.51042	0.124116	0.331521	0.0921771	1.01702	0.999772	0.289716	0.0584462
EMQU_0171	operon_0162	172196	173197	1	Holliday junction branch migration DNA helicase RuvB	K03551	ruvB; Holliday junction DNA helicase RuvB	266.968	520.112	153.81	434.276	173.942	1.94822	0.602371	0.576137	0.636373	0.295725	0.249036	2.82346	0.299651	0.334431	0.285336	1.13089	0.999772	0.400533	0.275647
EMQU_0172	operon_0162	173234	173848	1	TetR family transcriptional regulator			156.338	445.842	155.184	442.353	194.206	2.85179	0.0927571	0.992619	0.82193	0.348068	0.256936	2.85051	0.234202	0.435594	0.422509	1.25146	0.999772	0.43903	0.279336
EMQU_0173	operon_0162	173897	174367	1	low molecular weight phosphotyrosine protein phosphatase			168.396	423.411	163.776	521.732	175.464	2.51438	0.111814	0.972563	0.882302	0.3868	0.254502	3.18565	0.148579	0.414405	0.185356	1.07137	0.999772	0.33631	0.0896763
EMQU_0174	operon_0162	174499	174873	1	hypothetical protein			554.038	585.654	301.206	791.705	278.028	1.05706	0.825087	0.543656	0.692691	0.514307	0.676808	2.62845	0.254958	0.474731	0.462118	0.923049	0.999772	0.351176	0.117349
EMQU_0175	operon_0163	175169	176533	-1	branched-chain amino acid transport system II carrier protein			91.7593	31.3563	34.4325	54.6233	63.6374	0.341723	0.272494	0.375248	0.307966	1.0981	0.999913	1.58639	0.981643	2.02949	0.974498	1.84818	0.999772	1.16502	0.769324
EMQU_0176	operon_0164	176916	177656	-1	amino acid ABC transporter ATP-binding protein	K17076	amino acid ABC superfamily ATP binding cassettetransporter	144.885	18.883	13.2009	93.4599	30.6824	0.130331	0.00195236	0.0911132	0.00031835	0.699092	0.999913	7.0798	0.00378804	1.62487	0.999886	2.32426	0.999772	0.328294	0.0753565
EMQU_0177	operon_0164	177669	179264	-1	ABC transporter permease subunit	K17073	amino acid ABC transporter amino acid-binding/permease protein	266.709	18.0939	12.7834	71.1506	39.1229	0.0678412	2.13201e-06	0.04793	4.62028e-08	0.706503	0.999913	5.56588	0.00715272	2.16222	0.802937	3.06045	0.716109	0.54986	0.363512
EMQU_0178	operon_0165	179921	180217	-1	hypothetical protein			56.3346	49.2434	91.9768	61.7128	93.3199	0.874123	0.978705	1.63269	0.203638	1.8678	0.623081	0.67096	0.478211	1.89508	0.999886	1.0146	0.999772	1.51217	0.763691
EMQU_0179	operon_0166	180394	181110	1	NAD-dependent protein deacylase			179.354	116.517	78.2549	75.0577	108.83	0.649649	0.826775	0.436315	0.392168	0.671617	0.999913	0.959144	0.650168	0.934028	0.999886	1.39072	0.999772	1.44995	0.589022
EMQU_0180	operon_0166	181107	181943	1	chorismate mutase			260.906	202.589	131.431	154.85	201.567	0.776482	0.903708	0.503747	0.492636	0.648755	0.999913	1.17819	0.870443	0.994957	0.999886	1.53364	0.999772	1.3017	0.644045
EMQU_0181	operon_0166	181948	182475	1	transcription repressor NadR			395.93	347.065	206.873	300.316	263.554	0.876583	0.971129	0.522498	0.541771	0.596063	0.999913	1.4517	0.999504	0.759379	0.999886	1.27399	0.999772	0.877588	0.999925
EMQU_0182	operon_0167	182626	184059	1	hypothetical protein			5.22609	1.41075	1.11339	4.13238	1.1702	0.269943	0.410101	0.213044	0.220928	0.789219	0.999913	3.71153	0.21153	0.829487	0.999886	1.05102	0.999772	0.283178	0.11643
EMQU_0183	operon_0167	184124	186019	1	hypothetical protein			8.89096	1.46022	1.41743	7.44144	1.62559	0.164237	0.0347042	0.159424	0.0233568	0.970697	0.999913	5.24994	0.0188256	1.11325	0.999886	1.14685	0.999772	0.218451	0.00825216
EMQU_0184	operon_0167	185956	186852	1	hypothetical protein			14.7545	6.51498	4.47892	21.0398	7.56503	0.441559	0.648868	0.303563	0.259494	0.68748	0.999913	4.69751	0.0421748	1.16117	0.999886	1.68903	0.999772	0.359558	0.116011
EMQU_0185	operon_0168	187038	187601	-1	peptide deformylase			443.577	296.735	198.752	558.714	343.955	0.668959	0.773125	0.448065	0.289327	0.669795	0.999913	2.81111	0.211167	1.15913	0.999886	1.73058	0.999772	0.61562	0.475482
EMQU_0186	operon_0169	187844	188113	1	30S ribosomal protein S15	K02956	30S ribosomal protein S15	1236.25	766.677	1095.49	707.85	1440.57	0.620165	0.875948	0.886144	0.758659	1.42888	0.892641	0.646148	0.399121	1.87898	0.999886	1.315	0.999772	2.03513	0.493799
EMQU_0187	operon_0170	188291	190402	1	polyribonucleotide nucleotidyltransferase	K00962	polynucleotide phosphorylase/polyadenylase	786.251	925.321	423.754	705.463	576.98	1.17688	0.999285	0.538956	0.746444	0.457954	0.999913	1.66479	0.952586	0.623546	0.999886	1.36159	0.999772	0.817875	0.914487
EMQU_0188	operon_0171	190577	190834	1	GlsB/YeaQ/YmgE family stress response membrane protein			18.4287	8.04452	4.00472	34.484	3.39466	0.436521	0.747308	0.217308	0.199545	0.497819	0.999913	8.61085	0.00845953	0.421985	0.815964	0.847667	0.999772	0.0984417	0.00100033
EMQU_0189	operon_0171	190935	192932	1	K+ uptake transporter			156.061	97.0583	111.304	165.713	206.199	0.621927	0.885705	0.713213	0.963404	1.14678	0.999913	1.48883	0.836168	2.12449	0.97346	1.85257	0.999772	1.24432	0.858614
EMQU_0190	operon_0172	193473	194771	1	HlyC/CorC family transporter			352.082	392.375	356.386	382.64	386.52	1.11444	0.974557	1.01222	0.880603	0.908279	0.999913	1.07367	0.999504	0.985079	0.999886	1.08456	0.999772	1.01014	0.999925
EMQU_0191	operon_0173	194818	196194	-1	MATE family efflux transporter			277.575	104.875	33.3937	746.199	207.844	0.377826	0.487873	0.120305	0.00293243	0.318415	0.365259	22.3455	8.68322e-08	1.98183	0.962376	6.22404	0.0306668	0.278537	0.0589183
EMQU_0192	operon_0174	196412	196735	-1	GTP cyclohydrolase			536.269	280.531	271.818	1513.42	604.843	0.523117	0.827023	0.50687	0.678385	0.968941	0.999913	5.56776	0.0222035	2.15606	0.999886	2.22517	0.999772	0.399653	0.229621
EMQU_0193	operon_0175	197065	197673	-1	50S ribosomal protein L25/general stress protein Ctc	K02897	rplY; 50S ribosomal protein L25	455.721	840	480.364	2793.15	901.586	1.84323	0.923216	1.05408	0.962187	0.571862	0.999913	5.81464	0.30173	1.07332	0.999886	1.87688	0.999772	0.322785	0.48815
EMQU_0194	operon_0176	197995	198711	1	16S rRNA pseudouridine(516) synthase			58.1237	34.2298	38.2765	46.7414	36.6032	0.588913	0.785814	0.658536	0.886384	1.11822	0.999913	1.22115	0.92077	1.06934	0.999886	0.956283	0.999772	0.7831	0.858614
EMQU_0195	operon_0176	198796	199107	1	RelB/DinJ family addiction module antitoxin			103.218	53.4725	56.4468	159.685	65.6463	0.518057	0.74228	0.546873	0.740112	1.05562	0.999913	2.82894	0.230375	1.22766	0.999886	1.16298	0.999772	0.411099	0.156881
EMQU_0197	operon_0176	199550	200245	1	noncanonical pyrimidine nucleotidase, YjjG family	K01560	putative hydrolase	107.177	61.0444	50.1762	174.7	73.8221	0.569567	0.759027	0.468162	0.553142	0.821962	0.999913	3.48173	0.124116	1.20932	0.999886	1.47126	0.999772	0.422565	0.203464
EMQU_0198	operon_0176	200329	200958	1	uridine kinase	K00876	udk; uridine kinase	150.422	117.929	80.7547	276.682	204.42	0.783984	0.9686	0.536853	0.691676	0.684775	0.999913	3.4262	0.128763	1.73342	0.999886	2.53137	0.997754	0.738828	0.779719
EMQU_0199	operon_0177	201291	201893	1	TVP38/TMEM64 family protein			11.0378	13.0383	12.9881	27.589	22.7856	1.18124	0.927346	1.17669	0.675986	0.99615	0.999913	2.12418	0.658618	1.74759	0.999886	1.75435	0.999772	0.825893	0.873217
EMQU_0200	operon_0177	201916	202407	1	GNAT family N-acetyltransferase			88.0699	64.3132	66.8783	148.872	131.193	0.730252	0.688869	0.759378	0.906775	1.03988	0.999913	2.22601	0.525712	2.03991	0.823262	1.96167	0.999772	0.881251	0.905108
EMQU_0201	operon_0178	202842	204215	1	hypothetical protein			28.1267	18.9614	17.2748	53.5614	21.6647	0.674143	0.909985	0.61418	0.894918	0.911053	0.999913	3.10055	0.413733	1.14257	0.999886	1.25412	0.999772	0.404483	0.42583
EMQU_0202	operon_0178	204196	204642	1	YaiI/YqxD family protein			36.0364	31.6766	23.7348	79.631	31.7016	0.879017	0.99323	0.658634	0.958641	0.749285	0.999913	3.35504	0.273102	1.00079	0.999886	1.33566	0.999772	0.398107	0.350644
EMQU_0203	operon_0179	204818	205183	1	DUF2512 family protein			72.1827	43.6184	35.0436	81.5004	51.3322	0.604278	0.900721	0.485485	0.633907	0.803414	0.999913	2.32568	0.493389	1.17685	0.999886	1.46481	0.999772	0.62984	0.636427
EMQU_0204	operon_0180	205363	207108	-1	AarF/ABC1/UbiB kinase family protein			111.721	80.9092	82.1434	166.004	83.5265	0.72421	0.913795	0.735257	0.932188	1.01525	0.999913	2.0209	0.742108	1.03235	0.999886	1.01684	0.999772	0.50316	0.568074
EMQU_0205	operon_0181	207287	208354	1	D-alanine--D-alanine ligase	K01921	D-alanine--D-alanine ligase	69.4027	114.471	103.761	117.516	141.465	1.64938	0.46856	1.49506	0.324757	0.906437	0.999913	1.13256	0.774094	1.23581	0.999886	1.36337	0.999772	1.20379	0.674106
EMQU_0206	operon_0182	208552	209904	1	UDP-N-acetylmuramoyl-tripeptide--D-alanyl-D-alanine ligase	K01929	murF; UDP-N-acetylmuramoyl-tripeptide--D-alanyl-D-alanine ligase	57.9277	87.8828	59.9608	142.076	101.723	1.51711	0.624834	1.0351	0.740112	0.682281	0.999913	2.36948	0.72963	1.15748	0.999886	1.69648	0.999772	0.715973	0.958059
EMQU_0207	operon_0183	210221	211756	1	ATP-dependent helicase	K05592	DEAD/DEAH box helicase	575.317	1211.3	451.036	922.597	993.136	2.10544	0.779838	0.783979	0.999918	0.372358	0.999913	2.04551	0.62262	0.819895	0.999886	2.2019	0.999772	1.07646	0.999925
EMQU_0208	operon_0184	212475	212825	1	holo-ACP synthase	K00997	holo-(acyl-carrier-protein) synthase	134.931	100.263	62.7401	231.466	120.235	0.743066	0.99323	0.464977	0.609344	0.625755	0.999913	3.68929	0.174309	1.1992	0.999886	1.9164	0.999772	0.51945	0.386136
EMQU_0209	operon_0184	212841	213959	1	alanine racemase	K01775	alr; alanine racemase	133.111	130.001	51.0557	232.992	119.172	0.976641	0.999285	0.383558	0.214296	0.392732	0.52277	4.56349	0.0155735	0.916701	0.999886	2.33417	0.999772	0.511488	0.296755
EMQU_0210	operon_0184	213970	214332	1	type II toxin-antitoxin system PemK/MazF family toxin			76.0371	63.5719	26.5907	135.562	68.1505	0.836064	0.970585	0.349707	0.286133	0.418278	0.841923	5.09812	0.0228337	1.07202	0.999886	2.56295	0.999772	0.502724	0.327658
EMQU_0211	operon_0185	214982	217711	1	YhgE/Pip domain-containing protein			36.0838	32.8425	36.2525	114.755	45.0475	0.910174	0.999285	1.00468	0.781961	1.10383	0.999913	3.16544	0.189865	1.37162	0.999886	1.2426	0.999772	0.392553	0.228769
EMQU_0212	operon_0186	218012	219835	1	APC family permease			82.5224	81.5764	37.1692	193.621	57.9004	0.988537	0.986956	0.450413	0.703812	0.455636	0.999913	5.20917	0.0411428	0.709769	0.999886	1.55775	0.999772	0.299041	0.0726504
EMQU_0213	operon_0187	220000	220220	1	AbrB family transcriptional regulator			0.64036	1.08944	0.669295	3.12699	0.859682	1.70129	0.999285	1.04519	0.999918	0.614348	0.999913	4.67206	0.27013	0.789105	0.999886	1.28446	0.999772	0.274924	0.323276
EMQU_0215	operon_0188	220775	221437	-1	ABC transporter permease	K05846	opuCD; glycine/betaine/carnitine/choline ABC superfamily ATP binding cassette transporter, membrane protein	136.265	277.958	192.728	198.716	268.51	2.03983	0.517395	1.41436	0.381086	0.69337	0.999913	1.03107	0.693141	0.96601	0.999886	1.39321	0.999772	1.35122	0.551261
EMQU_0216	operon_0188	221443	222360	-1	osmoprotectant ABC transporter substrate-binding protein	K05845	opuCC; glycine/betaine/carnitine/choline ABC superfamily ATP binding cassette transporter, binding protein	103.809	173.875	122.349	132.646	213.899	1.67494	0.757288	1.17859	0.73806	0.703662	0.999913	1.08416	0.665615	1.23019	0.999886	1.74827	0.999772	1.61256	0.328472
EMQU_0217	operon_0188	222357	222998	-1	ABC transporter permease	K05846	opuCB; glycine/betaine/carnitine/choline ABC superfamily ATP binding cassette transporter, membrane protein	110.998	155.662	96.7023	113.441	159.004	1.40239	0.856083	0.871211	0.981105	0.621234	0.999913	1.1731	0.821047	1.02147	0.999886	1.64426	0.999772	1.40164	0.550806
EMQU_0218	operon_0188	223002	224171	-1	ATP-binding cassette domain-containing protein	K05847	opuAA; glycine/betaine/carnitine/choline ABC superfamily ATP binding cassette transporter, ABC protein	127.828	155.983	86.1473	92.7302	144.378	1.22026	0.939199	0.673932	0.758659	0.552287	0.999913	1.07641	0.719885	0.925601	0.999886	1.67594	0.999772	1.55697	0.391374
EMQU_0219	operon_0189	224433	225464	1	tRNA preQ1(34) S-adenosylmethionine ribosyltransferase-isomerase QueA			265.072	228.526	141.622	203.1	211.529	0.862127	0.999285	0.534279	0.641467	0.619722	0.999913	1.4341	0.865598	0.925623	0.999886	1.49361	0.999772	1.0415	0.999925
EMQU_0220	operon_0190	226035	228695	1	cation-translocating P-type ATPase			211.806	155.254	193.604	295.456	221.662	0.732999	0.896499	0.914061	0.984985	1.24702	0.999913	1.52609	0.88642	1.42774	0.999886	1.14493	0.999772	0.750238	0.726084
EMQU_0221	operon_0191	228760	229452	-1	DUF975 family protein			509.1	305.75	663.377	193.281	730.392	0.600568	0.999285	1.30304	0.759287	2.16967	0.999913	0.291359	0.0649829	2.38886	0.999886	1.10102	0.999772	3.77891	0.0635125
EMQU_0222	operon_0192	229659	230804	1	tRNA guanosine(34) transglycosylase Tgt			41.3638	71.6041	44.7177	56.3747	90.5114	1.73108	0.758546	1.08108	0.686225	0.624513	0.999913	1.26068	0.961848	1.26405	0.999886	2.02406	0.999772	1.60553	0.649193
EMQU_0223	operon_0192	230898	231275	1	preprotein translocase subunit YajC	K03210	preprotein translocase subunit YajC	797.585	882.108	667.449	776.837	966.003	1.10597	0.999285	0.836838	0.975411	0.756652	0.999913	1.16389	0.71247	1.09511	0.999886	1.44731	0.999772	1.24351	0.739761
EMQU_0224	operon_0193	231590	234187	1	bifunctional acetaldehyde-CoA/alcohol dehydrogenase	K04072	bifunctional acetaldehyde-CoA/alcohol dehydrogenase	154.963	701.919	1426.84	404.377	306.221	4.52958	0.287646	9.20763	0.00342594	2.03278	0.676808	0.283407	0.262462	0.436262	0.999886	0.214614	0.225698	0.757265	0.706324
EMQU_0225	operon_0194	234465	234719	1	hypothetical protein			1.97254	3.01506	4.7556	9.85879	3.55949	1.52852	0.859329	2.41091	0.458657	1.57728	0.999913	2.07309	0.45482	1.18057	0.999886	0.748483	0.999772	0.361047	0.248771
EMQU_0228	operon_0195	236042	237061	1	TRAP transporter substrate-binding protein			0.346861	0.360703	1.0684	0.499611	0.299857	1.03991	0.999285	3.08018	0.259494	2.96198	0.676808	0.467627	0.54836	0.831312	0.999886	0.280661	0.550039	0.600181	0.583706
EMQU_0229	operon_0195	237065	237544	1	TRAP transporter small permease			0.900494	0.275038	0.734114	0.767901	0.615457	0.30543	0.74549	0.815234	0.908525	2.66914	0.863986	1.04602	0.819324	2.23772	0.999886	0.838367	0.999772	0.80148	0.899332
EMQU_0230	operon_0195	237555	238850	1	TRAP transporter large permease			0.897277	0.775261	1.84371	0.742086	0.993138	0.864015	0.999285	2.05478	0.271904	2.37817	0.544384	0.402497	0.207757	1.28104	0.999886	0.538664	0.954466	1.33831	0.934245
EMQU_0231	operon_0195	238861	239703	1	sugar phosphate isomerase/epimerase			1.04923	1.46015	1.04759	0.963271	0.788165	1.39164	0.914308	0.998443	0.929906	0.717457	0.999913	0.91951	0.824385	0.539785	0.999886	0.752359	0.999772	0.818217	0.857386
EMQU_0232	operon_0195	239761	240672	1	AraC family transcriptional regulator			2.46415	1.31349	0.939725	4.37362	1.68887	0.533038	0.796871	0.381359	0.309123	0.715444	0.999913	4.65414	0.0600167	1.28579	0.999886	1.79719	0.999772	0.386149	0.236241
EMQU_0233	operon_0195	240724	241485	1	IclR family transcriptional regulator			2.96937	2.90976	1.433	6.54581	4.92828	0.979925	0.999285	0.482594	0.608787	0.49248	0.994619	4.56791	0.113098	1.69371	0.999886	3.43914	0.863569	0.752891	0.819318
EMQU_0234	operon_0195	241588	242223	1	bifunctional 4-hydroxy-2-oxoglutarate aldolase/2-dehydro-3-deoxy-phosphogluconate aldolase	K01625	kdgA; 2-dehydro-3-deoxyphosphogluconate aldolase	8.3029	13.3078	7.51569	12.4065	13.8503	1.60279	0.885705	0.905189	0.931974	0.564758	0.999913	1.65074	0.881643	1.04076	0.999886	1.84285	0.999772	1.11637	0.99038
EMQU_0235	operon_0195	242230	243237	1	sugar kinase	K00874	kdgK; 2-dehydro-3-deoxygluconokinase	5.34866	10.2871	4.44965	7.08982	9.56634	1.9233	0.728272	0.831918	0.931974	0.432547	0.999913	1.59334	0.776607	0.929938	0.999886	2.14991	0.999772	1.34931	0.989724
EMQU_0236	operon_0195	243254	244096	1	5-dehydro-4-deoxy-D-glucuronate isomerase	K01815	kduI; 4-deoxy-L-threo-5-hexosulose-uronate ketol-isomerase	5.23863	10.9097	7.78351	8.43714	10.848	2.08254	0.603114	1.48579	0.452222	0.713449	0.999913	1.08398	0.910878	0.994345	0.999886	1.39371	0.999772	1.28574	0.967666
EMQU_0237	operon_0195	244112	244915	1	gluconate 5-dehydrogenase			10.073	19.7177	13.2135	11.0056	17.7422	1.95748	0.778378	1.31177	0.613915	0.670134	0.999913	0.832906	0.832016	0.899811	0.999886	1.34273	0.999772	1.6121	0.858554
EMQU_0238	operon_0196	244957	246000	-1	type 2 isopentenyl-diphosphate Delta-isomerase	K01823	fni; isopentenyl-diphosphate delta-isomerase	293.494	330.218	149.653	323.489	238.304	1.12513	0.999285	0.509901	0.739221	0.453193	0.999913	2.1616	0.463479	0.721655	0.999886	1.59238	0.999772	0.736668	0.732088
EMQU_0239	operon_0196	245997	247082	-1	phosphomevalonate kinase	K00938	phosphomevalonate kinase	213.05	155.237	63.0038	196.718	137.609	0.728641	0.886036	0.295723	0.273172	0.405855	0.986044	3.12232	0.130035	0.886445	0.999886	2.18414	0.999772	0.699526	0.640535
EMQU_0240	operon_0196	247095	248072	-1	diphosphomevalonate decarboxylase	K01597	mevalonate diphosphate decarboxylase	162.812	77.775	29.7831	110.792	63.6935	0.477699	0.574241	0.182929	0.0456524	0.382939	0.906217	3.71994	0.0885532	0.818946	0.999886	2.13858	0.999772	0.574895	0.434816
EMQU_0241	operon_0196	248065	249012	-1	mevalonate kinase	K00869	mevalonate kinase	620.014	93.4841	40.8846	145.696	72.4255	0.150777	0.00258071	0.0659413	3.67988e-06	0.437343	0.902637	3.5636	0.0936118	0.774736	0.999886	1.77146	0.999772	0.497099	0.291245
EMQU_0242	operon_0197	249309	249965	1	deoxynucleoside kinase			106.661	30.5509	7.76046	89.3852	21.5978	0.286431	0.532028	0.0727583	0.000122844	0.254017	0.044502	11.518	0.000464685	0.706943	0.90412	2.78305	0.969449	0.241626	0.0597839
EMQU_0243	operon_0198	250098	251495	-1	chitin-binding protein			81.3529	18.7574	5.29248	45.5107	9.36458	0.230568	0.075526	0.0650558	5.48994e-06	0.282154	0.185636	8.59913	0.000335778	0.499248	0.727523	1.76941	0.999772	0.205766	0.00490061
EMQU_0244	operon_0199	252267	253637	-1	chitin-binding protein			23.6622	5.36559	3.31355	16.1048	4.61833	0.226758	0.129536	0.140036	0.00509924	0.617557	0.999913	4.86027	0.0503318	0.860732	0.999886	1.39377	0.999772	0.286768	0.0786897
EMQU_0245	operon_0200	254309	254833	1	translation initiation factor IF-3			1227.65	1245.57	1143.09	1091.16	1660.35	1.01459	0.976104	0.931122	0.747627	0.91773	0.999913	0.954567	0.820806	1.33301	0.999886	1.4525	0.999772	1.52164	0.931716
EMQU_0246	operon_0200	254905	255105	1	50S ribosomal protein L35	K02916	rpmI; 50S ribosomal protein L35	1064.43	1230.24	1477.54	1070.13	1866.71	1.15577	0.979368	1.38811	0.475432	1.20102	0.763829	0.724264	0.56042	1.51735	0.999886	1.26339	0.999772	1.74438	0.785741
EMQU_0247	operon_0200	255159	255518	1	50S ribosomal protein L20	K02887	rplT1; 50S ribosomal protein L20	787.218	1162.16	1589.8	952.835	1758.49	1.47628	0.965103	2.01952	0.188729	1.36797	0.636692	0.599343	0.377362	1.51313	0.999886	1.10611	0.999772	1.84554	0.725207
EMQU_0248	operon_0201	255874	257211	1	hypothetical protein			0.731161	0.320672	2.55152	1.98826	0.378385	0.43858	0.759027	3.48968	0.192304	7.95678	0.0825596	0.779247	0.972881	1.17997	0.999886	0.148298	0.104573	0.190309	0.0414396
EMQU_0249	operon_0201	257247	259376	1	hydantoinase/oxoprolinase			2.49218	1.01404	1.99951	3.29022	0.788077	0.406887	0.631565	0.802313	0.930065	1.97183	0.999913	1.64552	0.550267	0.777168	0.999886	0.394136	0.999772	0.239521	0.0674587
EMQU_0250	operon_0201	259402	259995	1	hypothetical protein			5.63484	2.52493	2.92403	8.86684	2.43399	0.448092	0.651995	0.51892	0.740112	1.15807	0.999913	3.0324	0.29251	0.963986	0.999886	0.832411	0.999772	0.274505	0.0555095
EMQU_0253	operon_0203	261174	261632	-1	acyl-CoA thioesterase			90.6141	69.7834	60.5658	62.0963	69.2202	0.770116	0.942206	0.668393	0.870945	0.867912	0.999913	1.02527	0.910227	0.99193	0.999886	1.14289	0.999772	1.11472	0.888267
EMQU_0254	operon_0203	261647	262474	-1	NAD(P)H-hydrate dehydratase			103.497	90.3192	75.5663	79.023	87.7363	0.872678	0.999285	0.730133	0.95363	0.836658	0.999913	1.04574	0.875273	0.971402	0.999886	1.16105	0.999772	1.11026	0.90827
EMQU_0255	operon_0204	262617	264035	1	dipeptidase PepV			528.746	480.575	388.419	357.425	547.285	0.908895	0.988401	0.734605	0.94856	0.808239	0.999913	0.920204	0.821047	1.13881	0.999886	1.40901	0.999772	1.53119	0.707701
EMQU_0256	operon_0205	264347	265051	1	GntR family transcriptional regulator			40.0524	8.06362	5.35931	30.9964	9.10035	0.201327	0.111814	0.133807	0.0152339	0.664628	0.999913	5.78365	0.0542468	1.12857	0.999886	1.69805	0.999772	0.293594	0.160681
EMQU_0257	operon_0206	265222	266553	1	PTS sugar transporter subunit IIC	K02761	oligo-beta-mannoside permease IIC component	3.95642	2.18779	1.17333	3.68422	5.82952	0.552972	0.821033	0.296563	0.299817	0.536307	0.999913	3.13998	0.377362	2.66457	0.859734	4.96837	0.32989	1.58229	0.636427
EMQU_0258	operon_0206	266611	267966	1	glycoside hydrolase family 1 protein	K01223	celA; 6-phospho-beta-glucosidase	6.41038	4.31249	3.15611	5.1652	7.79642	0.672737	0.909985	0.492345	0.686134	0.731854	0.999913	1.63657	0.92705	1.80787	0.999886	2.47026	0.999772	1.50941	0.647552
EMQU_0259	operon_0207	268235	268414	1	hypothetical protein			0.589665	1.31055	0.489409	0.207924	0.52775	2.22254	0.886036	0.829979	0.976053	0.373438	0.999913	0.424847	0.683495	0.402693	0.999886	1.07834	0.999772	2.53818	0.854496
EMQU_0260	operon_0207	268550	268750	1	hypothetical protein			0.74228	2.37147	2.64052	3.52465	2.20462	3.19484	0.705741	3.55731	0.200368	1.11345	0.999913	1.33483	0.999504	0.929644	0.999886	0.834919	0.999772	0.625488	0.765333
EMQU_0261	operon_0208	268849	269229	-1	PH domain-containing protein			28.1597	29.8062	23.1764	61.375	37.8609	1.05847	0.913873	0.823034	0.999918	0.77757	0.999913	2.64817	0.732485	1.27024	0.999886	1.6336	0.999772	0.616878	0.846954
EMQU_0262	operon_0209	269444	270901	1	NAD-dependent succinate-semialdehyde dehydrogenase	K00135	succinate-semialdehyde dehydrogenase	1437.08	303.322	117.706	438.188	173.237	0.211068	0.352116	0.0819061	0.0022131	0.388056	0.489219	3.72274	0.309047	0.571132	0.833755	1.47178	0.999772	0.395348	0.465463
EMQU_0263	operon_0210	271090	272301	-1	hypothetical protein			28.3232	50.9897	43.8996	45.5012	51.1244	1.80028	0.728601	1.54995	0.394152	0.860952	0.999913	1.03648	0.596427	1.00264	0.999886	1.16457	0.999772	1.12358	0.819318
EMQU_0264	operon_0210	272222	274044	-1	hypothetical protein			34.4732	47.1405	38.3623	38.5072	55.0631	1.36745	0.842445	1.11282	0.686134	0.813788	0.999913	1.00377	0.673444	1.16807	0.999886	1.43534	0.999772	1.42995	0.631052
EMQU_0265	operon_0210	274086	275042	-1	glycosyltransferase			61.3998	60.9398	38.5828	45.6208	66.422	0.992509	0.976217	0.628387	0.819212	0.63313	0.999913	1.18241	0.93577	1.08996	0.999886	1.72154	0.999772	1.45596	0.645973
EMQU_0266	operon_0210	275180	275530	-1	peptidase			207.095	97.7043	197.172	123.515	163.801	0.471786	0.770159	0.952086	0.859549	2.01805	0.823271	0.626432	0.33583	1.6765	0.999886	0.830754	0.999772	1.32617	0.703576
EMQU_0267	operon_0211	275732	276811	1	glutamyl aminopeptidase			93.0333	134.85	121.181	87.6032	148.697	1.44948	0.72665	1.30255	0.451021	0.898635	0.999913	0.722914	0.28678	1.10268	0.999886	1.22707	0.999772	1.69739	0.338486
EMQU_0268	operon_0211	276935	277255	1	thioredoxin			51.71	63.3572	98.0488	50.1597	88.6156	1.22524	0.695513	1.89613	0.223028	1.54756	0.999913	0.511579	0.21175	1.39867	0.999886	0.903791	0.999772	1.76667	0.452979
EMQU_0269	operon_0211	277277	277732	1	universal stress protein			76.1276	76.4203	98.7724	71.2621	87.8489	1.00385	0.90503	1.29746	0.687619	1.29249	0.999913	0.721478	0.471221	1.14955	0.999886	0.889408	0.999772	1.23276	0.738718
EMQU_0270	operon_0211	278002	278607	1	DUF4479 domain-containing protein			124.648	139.741	88.7952	199.432	165.055	1.12108	0.963032	0.712365	0.894585	0.635426	0.999913	2.24597	0.789678	1.18115	0.999886	1.85883	0.999772	0.827627	0.999925
EMQU_0271	operon_0212	278657	279961	-1	PDZ domain-containing protein	K04771	serine protease do-like htrA	78.7286	69.7237	116.754	42.2809	240.089	0.88562	0.997629	1.48299	0.6021	1.67452	0.999913	0.362138	0.159636	3.44343	0.460526	2.05637	0.999772	5.67842	0.0101558
EMQU_0272	operon_0213	280390	280869	1	23S rRNA (pseudouridine(1915)-N(3))-methyltransferase RlmH			15.0713	7.68301	10.2755	7.47581	11.8492	0.509778	0.734839	0.681796	0.895488	1.33744	0.999913	0.727535	0.498029	1.54227	0.999886	1.15315	0.999772	1.58501	0.590504
EMQU_0273	operon_0214	281225	281620	1	hypothetical protein			1.42949	1.27475	0.296612	0.70549	0.399354	0.891755	0.957645	0.207495	0.447046	0.232681	0.999913	2.3785	0.963216	0.313279	0.999886	1.34639	0.999772	0.566066	0.837143
EMQU_0274	operon_0214	281592	282857	1	hypothetical protein			1.42157	0.93936	0.396897	0.548253	0.258503	0.66079	0.721401	0.279196	0.218872	0.422519	0.999913	1.38135	0.96073	0.275191	0.921365	0.65131	0.999772	0.471503	0.66934
EMQU_0275	operon_0214	282854	283447	1	hypothetical protein			0.846796	1.09667	0.249014	1.94432	0.443727	1.29508	0.827023	0.294066	0.551194	0.227063	0.533789	7.80806	0.220458	0.404613	0.826967	1.78194	0.999772	0.228218	0.315773
EMQU_0276	operon_0214	283437	283775	1	DUF4176 domain-containing protein			0.521827	0.710225	0.263083	0.28883	0.685162	1.36104	0.939199	0.504158	0.575339	0.370422	0.999913	1.09787	0.86276	0.964711	0.999886	2.60436	0.999772	2.3722	0.681112
EMQU_0277	operon_0215	283976	284569	1	hypothetical protein			0.561913	0.174884	0.0988706	0.431504	0.24867	0.311229	0.573835	0.175953	0.591672	0.565351	0.999913	4.36434	0.668471	1.42191	0.999886	2.5151	0.999772	0.576285	0.815806
EMQU_0278	operon_0216	285062	286297	1	serine/threonine transporter SstT			9.9997	9.20359	13.1531	6.83843	16.5649	0.920386	0.842445	1.31535	0.610678	1.42913	0.999913	0.519909	0.377151	1.79983	0.999886	1.25939	0.999772	2.42232	0.341056
EMQU_0279	operon_0217	286527	288167	1	PRD domain-containing protein			1.00763	2.18169	2.3528	1.43039	1.83872	2.16517	0.550719	2.33498	0.209255	1.07843	0.999913	0.607953	0.29251	0.842795	0.999886	0.781503	0.999772	1.28547	0.756925
EMQU_0280	operon_0217	288164	288595	1	PTS sugar transporter subunit IIA	K02821	bglG family transcriptional antiterminator	0.509162	1.00446	2.38665	0.939859	0.977453	1.97277	0.709018	4.68741	0.049149	2.37606	0.636692	0.393798	0.205496	0.973113	0.999886	0.40955	0.668804	1.04	0.999925
EMQU_0281	operon_0217	288608	288889	1	PTS sugar transporter subunit IIB	K02822	PTS family transporter	0.403612	1.32193	3.87602	0.776196	1.87124	3.27526	0.648868	9.60334	0.033412	2.93209	0.513156	0.200256	0.0885532	1.41553	0.999886	0.482773	0.999772	2.41078	0.486672
EMQU_0282	operon_0217	288894	290144	1	PTS ascorbate transporter subunit IIC	K03475	ulaA; PTS system ascorbate-specific transporter subunit IIC	1.23451	2.45832	6.39335	0.913832	4.29364	1.99133	0.634611	5.17886	0.0278017	2.6007	0.650233	0.142935	0.0083562	1.74658	0.999886	0.67158	0.999772	4.6985	0.0932697
EMQU_0283	operon_0217	290145	290885	1	sugar isomerase domain-containing protein			1.21438	2.18249	9.50357	1.6285	4.10161	1.79721	0.612986	7.82587	0.0014594	4.35446	0.124824	0.171356	0.0016777	1.87933	0.999886	0.431587	0.472365	2.51865	0.272684
EMQU_0284	operon_0218	291077	291721	1	DUF998 domain-containing protein			3.23374	2.69856	4.83934	8.92183	4.79465	0.834502	0.987737	1.49652	0.633907	1.7933	0.980858	1.8436	0.935769	1.77674	0.999886	0.990766	0.999772	0.537407	0.742482
EMQU_0285	operon_0219	291998	294079	1	PRD domain-containing protein			1.0188	0.51195	1.24587	0.661122	0.709721	0.502503	0.792286	1.22288	0.589845	2.43358	0.513156	0.530651	0.284673	1.38631	0.999886	0.569658	0.952235	1.07351	0.999925
EMQU_0286	operon_0219	294098	294400	1	PTS sugar transporter subunit IIB	K02822	PTS family porter component IIB	1.193	0.560693	0.290738	0.817223	0.313515	0.469988	0.734102	0.243704	0.615917	0.518534	0.999913	2.81086	0.738865	0.559155	0.999886	1.07834	0.999772	0.383634	0.566608
EMQU_0287	operon_0219	294426	295715	1	PTS sugar transporter subunit IIC	K03475	PTS system ascorbate-specific transporter subunit IIC	0.719035	0.460529	0.890304	0.687512	0.752572	0.640482	0.958615	1.23819	0.748709	1.93322	0.999913	0.772221	0.698534	1.63415	0.999886	0.845298	0.999772	1.09463	0.999925
EMQU_0288	operon_0219	295735	296127	1	hypothetical protein			0.649715	0.587868	0.976901	1.04756	0.509986	0.904809	0.999285	1.50358	0.766402	1.66177	0.999913	1.07233	0.977858	0.867518	0.999886	0.522044	0.999772	0.486834	0.543917
EMQU_0289	operon_0219	296151	297020	1	ketose-bisphosphate aldolase	K01624	fba; fructose-bisphosphate aldolase	3.8526	2.22268	4.13284	2.43599	2.26837	0.576931	0.812088	1.07274	0.772388	1.85939	0.800934	0.589423	0.409165	1.02056	0.999886	0.548864	0.88342	0.93119	0.90827
EMQU_0290	operon_0219	297022	297642	1	kinase			6.73996	4.35197	6.97036	3.82122	5.40526	0.645696	0.859329	1.03418	0.82193	1.60166	0.94877	0.54821	0.265017	1.24203	0.999886	0.775463	0.999772	1.41454	0.756587
EMQU_0291	operon_0220	297763	298587	-1	alpha/beta hydrolase			7.43567	19.9961	45.3689	7.44631	21.4341	2.68922	0.271464	6.10152	0.000827605	2.26888	0.432479	0.164128	0.00028326	1.07191	0.999886	0.472441	0.759349	2.87849	0.0760445
EMQU_0292	operon_0220	298559	300154	-1	PucR family transcriptional regulator			10.9671	46.1942	54.0056	7.84062	19.1594	4.21209	0.0366706	4.92435	0.000992686	1.1691	0.999913	0.145182	3.40921e-05	0.414756	0.66088	0.354766	0.166307	2.4436	0.15924
EMQU_0293		300276	303287	1	acyl-CoA synthetase FdrA			0.804848	0.749971	0.762611	0.438792	0.53616	0.931816	0.997629	0.947521	0.866301	1.01685	0.999913	0.575381	0.426843	0.714908	0.999886	0.703058	0.999772	1.2219	0.99038
EMQU_0294	operon_0221	303280	304155	1	DUF2877 domain-containing protein			0.663739	0.49535	1.75182	0.917058	0.81865	0.746302	0.978279	2.63932	0.255472	3.53654	0.44352	0.523488	0.511622	1.65267	0.999886	0.467313	0.943313	0.892692	0.840651
EMQU_0295	operon_0221	304125	305369	1	MFS transporter			1.00695	0.556704	1.42042	0.550517	1.00868	0.552861	0.884457	1.41062	0.609551	2.55148	0.703156	0.387573	0.137497	1.81187	0.999886	0.710126	0.999772	1.83224	0.586941
EMQU_0296	operon_0221	305392	306330	1	carbamate kinase	K00926	arcC-2; carbamate kinase	1.07135	1.51657	2.16243	0.729918	1.98883	1.41558	0.77559	2.01842	0.238544	1.42586	0.999913	0.337546	0.0592693	1.3114	0.999886	0.91972	0.999772	2.72473	0.285496
EMQU_0297	operon_0221	306337	307551	1	dicarboxylate/amino acid:cation symporter			3.56631	7.14107	14.2175	1.8868	8.50099	2.00237	0.715163	3.9866	0.0254082	1.99094	0.496844	0.13271	0.000156639	1.19044	0.999886	0.597926	0.997754	4.50552	0.0272071
EMQU_0298	operon_0222	307755	309596	1	PTS beta-glucoside transporter subunit EIIBCA	K02755	bglF; PTS family beta-glucoside porter component IIABC	3.39046	1.66693	3.04136	0.905293	2.46918	0.491654	0.679332	0.897035	0.968806	1.82453	0.823271	0.297661	0.0228337	1.48127	0.999886	0.811868	0.999772	2.7275	0.17194
EMQU_0299	operon_0222	309622	311088	1	beta-glucosidase	K01223	bglH3; beta-glucosidase	2.36236	1.63313	7.09195	0.773353	3.86283	0.691313	0.939199	3.00207	0.0561605	4.34256	0.0577213	0.109047	0.00016164	2.36529	0.999886	0.544678	0.805321	4.99491	0.0450923
EMQU_0300	operon_0222	311139	311978	1	PRD domain-containing protein			24.4537	22.267	30.4384	22.512	33.3632	0.910578	0.999285	1.24473	0.602106	1.36697	0.999913	0.739595	0.364616	1.49832	0.999886	1.09609	0.999772	1.48202	0.551797
EMQU_0301	operon_0223	312484	313422	1	2-dehydropantoate 2-reductase	K00077	2-dehydropantoate 2-reductase	152.519	392.277	293.649	127.96	346.641	2.57199	0.381019	1.92533	0.226262	0.748576	0.999913	0.435758	0.0827441	0.883664	0.999886	1.18046	0.999772	2.70898	0.107489
EMQU_0302	operon_0223	313436	314488	1	PTS sugar transporter subunit IIC			164.509	492.937	373.876	142.882	473.616	2.99642	0.359869	2.27268	0.190823	0.758466	0.999913	0.382165	0.0883049	0.960804	0.999886	1.26677	0.999772	3.31473	0.0753565
EMQU_0303	operon_0223	314627	315364	1	tRNA pseudouridine(38-40) synthase TruA			25.4681	50.3578	34.3505	28.9695	62.0426	1.97729	0.462471	1.34876	0.451021	0.682128	0.999913	0.843351	0.417196	1.23203	0.999886	1.80616	0.999772	2.14165	0.167646
EMQU_0304	operon_0223	315463	316281	1	peptide-methionine (S)-S-oxide reductase			13.8554	21.6964	41.9536	8.48498	27.3879	1.56591	0.668538	3.02795	0.0485434	1.93366	0.779706	0.202247	0.0104908	1.26232	0.999886	0.652814	0.999772	3.22781	0.115253
EMQU_0305	operon_0224	316491	317486	1	aldo/keto reductase			6.11583	19.6378	61.0095	3.47261	30.5774	3.21098	0.352116	9.97566	0.000337549	3.10674	0.19123	0.0569192	6.05869e-06	1.55707	0.999886	0.501192	0.999772	8.80532	0.00180731
EMQU_0306	operon_0225	317996	318247	-1	hypothetical protein			2.27681	4.19106	2.33918	4.73155	4.64779	1.84076	0.676215	1.02739	0.911058	0.558137	0.999913	2.02273	0.861994	1.10898	0.999886	1.98693	0.999772	0.982298	0.991243
EMQU_0307	operon_0226	319006	319326	1	PTS sugar transporter subunit IIB	K02760	PTS system transporter subunit IIB	122.344	2170.05	356.265	8.39704	2585.23	17.7373	3.58417e-06	2.91199	0.0188098	0.164174	0.0960461	0.0235697	4.06149e-11	1.19132	0.999886	7.25648	0.202285	307.874	0
EMQU_0308	operon_0226	319350	319667	1	PTS lactose/cellobiose transporter subunit IIA	K02759	PTS system transporter subunit IIA	76.4183	1931.37	279.368	2.30868	2253.84	25.2737	4.20814e-06	3.65577	0.0106658	0.144647	0.167505	0.00826395	2.02685e-12	1.16696	0.999886	8.06763	0.170339	976.243	0
EMQU_0309	operon_0226	319703	320953	1	PTS sugar transporter subunit IIC	K02761	PTS family lactose/cellobiose (lac) porter component IIC	46.3968	1667.5	282.863	3.30297	3436.15	35.94	6.47553e-06	6.09659	0.00417516	0.169633	0.370089	0.0116769	1.28992e-09	2.06066	0.999886	12.1478	0.0636952	1040.32	0
EMQU_0310	operon_0226	321077	321478	1	hypothetical protein			15.0339	27.0366	35.5957	30.6629	55.753	1.79837	0.627337	2.36769	0.175354	1.31658	0.999913	0.861421	0.594543	2.06213	0.999886	1.56628	0.999772	1.81825	0.453212
EMQU_0313	operon_0228	322529	322993	1	N-acetyltransferase			3.77774	7.87033	10.7941	4.79343	20.9769	2.08334	0.532028	2.85729	0.136132	1.37149	0.999913	0.444078	0.201506	2.66531	0.801326	1.94336	0.999772	4.37618	0.0258808
EMQU_0314	operon_0229	323015	323341	-1	hypothetical protein			929.27	495.487	354.786	557.446	265.251	0.5332	0.903035	0.381791	0.258286	0.716037	0.948057	1.57121	0.999504	0.535334	0.482748	0.747635	0.999772	0.475832	0.638848
EMQU_0315	operon_0229	323369	324502	-1	S-(hydroxymethyl)glutathione dehydrogenase	K00121	fdh; S-(hydroxymethyl)glutathione dehydrogenase	655.825	316.581	322.922	399.189	210.842	0.482721	0.787795	0.49239	0.463245	1.02003	0.999913	1.23618	0.935769	0.665998	0.970914	0.65292	0.999772	0.528177	0.744138
EMQU_0316	operon_0230	324814	325593	1	hypothetical protein			25.2799	6.97199	11.806	34.1441	11.634	0.275791	0.25897	0.46701	0.615917	1.69335	0.912267	2.8921	0.331013	1.66868	0.999886	0.985432	0.999772	0.340732	0.16131
EMQU_0317	operon_0231	325688	327382	-1	oleate hydratase			260.634	179.788	558.797	361.922	603.198	0.689811	0.917049	2.14399	0.28335	3.10808	0.314902	0.647679	0.421842	3.35505	0.674278	1.07946	0.999772	1.66666	0.590504
EMQU_0318	operon_0231	327429	327557	-1	hypothetical protein			182.616	74.5017	357.82	283.366	329.2	0.407969	0.664024	1.95941	0.176344	4.80284	0.0291034	0.791923	0.308486	4.41869	0.377409	0.920016	0.999772	1.16175	0.776476
EMQU_0319	operon_0232	328238	332230	1	type II CRISPR RNA-guided endonuclease Cas9			5.26215	4.98576	19.2584	2.5273	13.4729	0.947476	0.999285	3.65979	0.0278369	3.86267	0.0617683	0.131231	0.000114565	2.70228	0.859349	0.699588	0.999772	5.33096	0.016583
EMQU_0320	operon_0232	332209	333075	1	type II CRISPR-associated endonuclease Cas1			8.15226	10.5472	47.5017	6.44113	28.0793	1.29377	0.922021	5.82681	0.00124869	4.50373	0.0128421	0.135598	2.75161e-05	2.66226	0.712619	0.591122	0.860809	4.35937	0.0163766
EMQU_0321	operon_0232	333072	333416	1	CRISPR-associated endonuclease Cas2			8.9171	14.0659	57.2423	6.91217	36.6582	1.57741	0.775919	6.41938	0.000515049	4.06958	0.0219033	0.120753	9.764e-06	2.60617	0.747139	0.640404	0.924696	5.30342	0.00632539
EMQU_0322	operon_0232	333406	334071	1	type II-A CRISPR-associated protein Csn2			6.09513	11.8049	46.1332	6.68558	27.1306	1.93678	0.651995	7.56886	0.00136699	3.90796	0.106192	0.144919	0.000838782	2.29824	0.999886	0.588093	0.997754	4.05807	0.0807669
EMQU_0323	operon_0233	334420	334782	1	DUF1622 domain-containing protein			16.2593	8.25293	10.5523	19.4614	13.8668	0.507582	0.57318	0.649002	0.89866	1.27861	0.987904	1.84428	0.840786	1.68023	0.999886	1.3141	0.999772	0.712527	0.800998
EMQU_0324	operon_0233	334782	335138	1	DUF1622 domain-containing protein			43.8451	34.382	43.1137	64.853	48.8365	0.784169	0.983485	0.98332	0.879696	1.25396	0.999913	1.50423	0.999504	1.42041	0.999886	1.13274	0.999772	0.753033	0.914487
EMQU_0325	operon_0234	335366	336796	-1	hypothetical protein			36.6954	7.25379	7.64057	14.2793	12.5124	0.197676	0.0295696	0.208216	0.0536209	1.05332	0.999913	1.86888	0.91939	1.72495	0.999886	1.63763	0.999772	0.876264	0.999925
EMQU_0326	operon_0235	337295	339130	1	tyrosine decarboxylase			4.43196	2.47601	1.44538	3.12442	2.93214	0.558672	0.827145	0.326127	0.250226	0.583754	0.999913	2.16165	0.561375	1.18422	0.999886	2.02862	0.999772	0.938459	0.99038
EMQU_0327	operon_0235	339158	340612	1	amino acid permease	K20265	APC family amino acid transporter	5.16009	2.92022	2.91594	4.24552	3.84523	0.565925	0.839314	0.565094	0.79791	0.998533	0.999913	1.45597	0.995918	1.31676	0.999886	1.31869	0.999772	0.905714	0.99038
EMQU_0328	operon_0236	340766	343315	1	HAD family hydrolase			24.7852	10.0825	7.88697	17.0533	8.70193	0.406795	0.594185	0.318212	0.284992	0.782242	0.999913	2.16222	0.720722	0.863071	0.999886	1.10333	0.999772	0.510278	0.547103
EMQU_0329	operon_0237	343456	344751	-1	ISL3 family transposase			6.58505	2.76494	13.1438	16.2258	10.7878	0.419881	0.962638	1.99601	0.278165	4.75374	0.844597	1.23449	0.842858	3.90163	0.999886	0.820749	0.999772	0.664851	0.884884
EMQU_0330	operon_0238	345075	346517	-1	HTH domain-containing protein			28.6641	32.8968	49.4398	21.7481	31.1146	1.14766	0.909517	1.7248	0.255472	1.50288	0.923884	0.439891	0.0621015	0.945827	0.999886	0.629344	0.989462	1.43068	0.618159
EMQU_0331	operon_0239	346634	347233	1	NUDIX domain-containing protein			15.6151	14.8042	25.6871	10.5644	20.2776	0.948066	0.999285	1.64501	0.456269	1.73513	0.932963	0.411274	0.110807	1.36972	0.999886	0.789407	0.999772	1.91942	0.454009
EMQU_0332	operon_0239	347302	347754	1	MarR family transcriptional regulator			54.8627	37.2743	45.0041	38.9986	48.7965	0.67941	0.906826	0.820304	0.999918	1.20738	0.999913	0.866556	0.550267	1.30912	0.999886	1.08427	0.999772	1.25124	0.732088
EMQU_0333	operon_0239	347768	348295	1	GNAT family N-acetyltransferase			35.5824	28.1995	33.3547	24.1969	40.3291	0.792512	0.926894	0.937395	0.983053	1.18281	0.999913	0.725442	0.362671	1.43014	0.999886	1.2091	0.999772	1.6667	0.416163
EMQU_0334	operon_0239	348299	349009	1	hypothetical protein			67.7238	41.7001	49.5489	87.1792	65.003	0.615737	0.805118	0.731632	0.931974	1.18822	0.999913	1.75946	0.979505	1.55882	0.999886	1.3119	0.999772	0.745625	0.985461
EMQU_0335	operon_0240	349229	349639	1	glyoxalase/bleomycin resistance protein/dioxygenase			61.7798	114.929	194.57	37.613	112.221	1.8603	0.532028	3.14942	0.0270563	1.69296	0.835433	0.193313	0.00103331	0.976441	0.999886	0.576765	0.943313	2.98357	0.109327
EMQU_0336	operon_0240	349620	349880	1	hypothetical protein			58.771	109.09	160.447	26.5253	81.0085	1.8562	0.594185	2.73004	0.0305488	1.47077	0.756152	0.165321	0.000316679	0.742581	0.999886	0.504892	0.632898	3.054	0.109908
EMQU_0337	operon_0241	350107	351417	1	NCS2 family permease			96.2528	100.107	22.2596	143.203	54.649	1.04004	0.976217	0.231262	0.0693767	0.222358	0.26779	6.43331	0.0431585	0.545905	0.999886	2.45508	0.999772	0.381619	0.364625
EMQU_0339	operon_0242	352391	352906	1	hypothetical protein			4.89473	2.19358	0.744035	11.4534	0.880049	0.448153	0.635461	0.152008	0.033412	0.339187	0.670799	15.3936	0.00145113	0.401192	0.808966	1.18281	0.999772	0.0768373	0.00107482
EMQU_0341	operon_0243	353267	353875	1	recombinase family protein			14.0536	3.50218	2.13054	12.4041	2.18379	0.249202	0.111546	0.151601	0.0302106	0.608347	0.999913	5.82203	0.0749457	0.623552	0.999886	1.02499	0.999772	0.176055	0.0329238
EMQU_0342	operon_0243	353981	355738	1	ATP-dependent endonuclease			8.14767	5.15877	4.33679	16.0432	4.75423	0.633158	0.979271	0.532274	0.758659	0.840664	0.999913	3.69932	0.402121	0.921581	0.999886	1.09625	0.999772	0.296339	0.236241
EMQU_0343	operon_0243	355735	357300	1	ATP-dependent helicase	K03657	ATP-dependent DNA helicase	6.60645	4.07655	5.44011	11.5991	3.77292	0.617056	0.885705	0.823453	0.999918	1.33449	0.999913	2.13215	0.889205	0.925517	0.999886	0.693537	0.999772	0.325276	0.224052
EMQU_0344	operon_0244	358148	359767	1	alpha-glucosidase			11.9384	11.9647	106.717	10.4226	12.6369	1.00221	0.960167	8.93896	0.000264609	8.91929	0.00185836	0.0976659	0.000969777	1.05618	0.999886	0.118415	0.00481968	1.21245	0.999925
EMQU_0345	operon_0245	360817	361251	1	winged helix-turn-helix transcriptional regulator			92.3148	33.4434	73.6313	68.0253	77.2747	0.362275	0.579804	0.797611	0.882222	2.20167	0.513255	0.923863	0.784838	2.31061	0.982602	1.04948	0.999772	1.13597	0.999409
EMQU_0346	operon_0245	361348	362454	1	oxidoreductase			67.1967	30.4551	55.9669	83.9841	93.4985	0.453223	0.678528	0.832881	0.995089	1.83769	0.87431	1.5006	0.630491	3.07004	0.605118	1.6706	0.999772	1.11329	0.937627
EMQU_0347	operon_0245	362471	363148	1	type 1 glutamine amidotransferase domain-containing protein			159.119	118.744	164.283	159.928	207.772	0.746261	0.935631	1.03245	0.831607	1.3835	0.999913	0.97349	0.999504	1.74974	0.999886	1.26472	0.999772	1.29916	0.975682
EMQU_0348	operon_0245	363175	364035	1	aldo/keto reductase			202.32	150.569	196.493	284.064	235.152	0.744212	0.967947	0.971199	0.879696	1.305	0.999913	1.44567	0.649274	1.56176	0.999886	1.19675	0.999772	0.827815	0.730798
EMQU_0349	operon_0246	364303	364827	-1	hypothetical protein			198.106	7.7438	8.51837	943.426	8.71131	0.0390891	0.000113407	0.042999	4.69491e-05	1.10002	0.999913	110.752	1.90717e-12	1.12494	0.999886	1.02265	0.999772	0.0092337	4.12265e-13
EMQU_0350	operon_0246	364844	366049	-1	ABC transporter ATP-binding/permease			172.944	6.32354	7.05036	1071.4	6.35565	0.036564	0.000195461	0.0407667	0.000100848	1.11494	0.999913	151.965	7.16982e-13	1.00508	0.999886	0.901464	0.999772	0.00593207	4.48114e-14
EMQU_0351	operon_0246	366046	366720	-1	ABC transporter ATP-binding protein			117.141	3.45154	3.53022	717.716	3.97385	0.0294649	6.19551e-05	0.0301365	1.54843e-05	1.02279	0.999913	203.306	5.97485e-14	1.15133	0.999886	1.12567	0.999772	0.00553681	0
EMQU_0352	operon_0246	366704	367945	-1	efflux RND transporter periplasmic adaptor subunit			175.218	3.94944	4.5202	1210.3	5.26287	0.0225402	9.89049e-05	0.0257976	2.45229e-05	1.14452	0.999913	267.753	1.10305e-13	1.33256	0.999886	1.1643	0.999772	0.00434842	1.47614e-13
EMQU_0353	operon_0247	368131	369270	1	sensor histidine kinase	K18350	two-component system sensor histidine kinase	52.6665	13.749	10.6154	72.6706	17.2349	0.261057	0.394715	0.201559	0.111666	0.772088	0.999913	6.84576	0.0131744	1.25354	0.999886	1.62357	0.999772	0.237165	0.0621536
EMQU_0354	operon_0247	369294	369971	1	DNA-binding response regulator	K18349	two-component system response regulator	60.5707	17.783	13.9975	117.165	23.8647	0.293591	0.206048	0.231094	0.0380694	0.78713	0.999913	8.37042	0.000281339	1.342	0.999886	1.70493	0.999772	0.203685	0.00426043
EMQU_0355	operon_0248	370247	371545	1	NADH oxidase			29.3632	34.0465	50.0048	38.4353	35.5587	1.1595	0.907658	1.70298	0.297002	1.46872	0.986044	0.768632	0.515413	1.04441	0.999886	0.711105	0.999772	0.925156	0.986246
EMQU_0356	operon_0248	371535	373016	1	transcriptional regulator			17.5565	24.3723	42.6384	31.9467	35.6697	1.38822	0.746912	2.42864	0.0628874	1.74946	0.711112	0.749248	0.426843	1.46353	0.999886	0.836562	0.999772	1.11654	0.919441
EMQU_0357	operon_0248	373107	374603	1	glycerol kinase	K00864	glpK; glycerol kinase	5.56	327.362	2513.43	3.64104	66.7223	58.8781	0.000116798	452.056	2.66877e-12	7.67782	0.0691394	0.00144863	6.27359e-13	0.203818	0.766531	0.0265463	0.000754154	18.3251	0.00720545
EMQU_0358	operon_0248	374620	376443	1	type 1 glycerol-3-phosphate oxidase	K00105	glpO; alpha-glycerophosphate oxidase	4.26896	183.107	3555.32	4.66129	125.559	42.8926	0.00308474	832.83	2.05443e-11	19.4166	0.0128421	0.00131108	9.94861e-10	0.685713	0.999886	0.0353158	0.0233397	26.9365	0.0111583
EMQU_0359	operon_0248	376445	377161	1	aquaporin family protein			3.37683	60.9728	3448.49	5.13602	182.199	18.0562	0.0487369	1021.22	5.64234e-12	56.5578	0.000114915	0.00148935	9.09675e-10	2.9882	0.821506	0.0528344	0.0650834	35.4747	0.0035719
EMQU_0360	operon_0249	377274	378425	-1	lactaldehyde reductase	K00048	fucO; lactaldehyde reductase	7.47746	3.5535	10.7653	2.58231	4.10446	0.475228	0.732809	1.43971	0.620432	3.0295	0.423534	0.239873	0.0411428	1.15505	0.999886	0.381266	0.668804	1.58945	0.685455
EMQU_0361	operon_0249	378431	379072	-1	sugar O-acetyltransferase			4.4134	3.06346	5.77164	1.92437	1.77561	0.694126	0.90338	1.30775	0.478704	1.88403	0.574334	0.333419	0.0228607	0.579609	0.999886	0.307643	0.0815039	0.922694	0.999925
EMQU_0362	operon_0249	379090	379914	-1	rhamnulose-1-phosphate aldolase	K01629	rhaD; rhamnulose-1-phosphate aldolase	6.16409	2.00618	2.56537	1.9617	1.04961	0.325462	0.503435	0.41618	0.608009	1.27874	0.999913	0.764686	0.562126	0.523191	0.981379	0.409146	0.550235	0.535052	0.585942
EMQU_0363	operon_0250	380288	381544	-1	L-rhamnose isomerase	K01813	rhaA; L-rhamnose isomerase	9.561	3.44821	2.87859	2.78104	3.74414	0.360654	0.585144	0.301076	0.314963	0.834808	0.999913	0.966112	0.943864	1.08582	0.999886	1.30068	0.999772	1.34631	0.918449
EMQU_0364	operon_0250	381560	383008	-1	rhamnulokinase	K00848	rhaB; rhamnulokinase	9.52555	3.22842	2.45965	2.73658	2.65799	0.338922	0.509631	0.258215	0.234542	0.761873	0.999913	1.11259	0.978896	0.82331	0.999886	1.08064	0.999772	0.971283	0.975355
EMQU_0365	operon_0250	383049	384227	-1	MFS transporter			5.76021	1.30009	1.44734	1.17966	1.00273	0.225703	0.206412	0.251266	0.210259	1.11326	0.999913	0.815053	0.696446	0.771275	0.999886	0.692807	0.999772	0.850014	0.871038
EMQU_0366	operon_0251	384350	385330	1	AraC family transcriptional regulator			7.29912	1.53382	2.67741	1.05667	1.50736	0.210137	0.21596	0.366813	0.501253	1.74559	0.961045	0.394662	0.236969	0.982752	0.999886	0.562992	0.999772	1.42652	0.865421
EMQU_0367	operon_0252	385544	385921	-1	DUF1093 domain-containing protein			219.441	130.416	806.736	27.9042	585.617	0.594309	0.969134	3.67632	0.0417737	6.18588	0.0449727	0.034589	1.33093e-07	4.49039	0.283258	0.725909	0.999772	20.9867	4.88022e-06
EMQU_0368	operon_0253	386336	388252	1	MutS2 family protein	K07456	mutS2 family protein	21.5452	16.8783	13.0137	20.9379	18.2391	0.783389	0.888953	0.604018	0.863337	0.771032	0.999913	1.60891	0.913494	1.08062	0.999886	1.40153	0.999772	0.871103	0.905108
EMQU_0369	operon_0253	388376	388927	1	CDP-alcohol phosphatidyltransferase family protein	K08744	hypothetical protein	20.4146	22.5891	23.801	53.9856	43.6397	1.10651	0.96127	1.16588	0.613768	1.05365	0.999913	2.2682	0.698152	1.93189	0.999886	1.83352	0.999772	0.808359	0.995298
EMQU_0370	operon_0254	389301	389672	1	hypothetical protein			5.87157	1.26828	2.14303	9.84031	0.963895	0.216003	0.167581	0.364985	0.366585	1.68972	0.988409	4.59177	0.157782	0.760004	0.999886	0.44978	0.997754	0.0979537	0.00535857
EMQU_0371	operon_0255	389939	390886	-1	LacI family transcriptional regulator			22.578	14.2769	11.5654	22.624	14.1493	0.632335	0.875948	0.512242	0.579667	0.81008	0.999913	1.95618	0.786155	0.991064	0.999886	1.22342	0.999772	0.625411	0.736682
EMQU_0372	operon_0256	390960	391775	1	HAD family hydrolase			23.5143	18.5643	17.8759	14.9855	25.9708	0.789491	0.977633	0.760215	0.999918	0.962918	0.999913	0.838308	0.521443	1.39896	0.999886	1.45283	0.999772	1.73305	0.450705
EMQU_0373	operon_0257	391942	392202	-1	metal-sensitive transcriptional regulator			14.5275	6.97772	24.1189	42.296	20.9397	0.480311	0.742846	1.66023	0.313145	3.45656	0.141074	1.75364	0.991052	3.00094	0.801326	0.868185	0.999772	0.495075	0.549922
EMQU_0374	operon_0258	392374	392685	1	rhodanese-like domain-containing protein			4.6985	1.93531	3.20698	3.18429	3.04644	0.411899	0.579433	0.682554	0.987065	1.65709	0.879477	0.992925	0.783484	1.57414	0.999886	0.949942	0.999772	0.956711	0.999925
EMQU_0375	operon_0258	392689	394344	1	CoA-disulfide reductase			26.043	16.7636	15.8133	17.579	13.5279	0.643689	0.916318	0.6072	0.831808	0.943313	0.999913	1.11166	0.911097	0.806983	0.999886	0.855478	0.999772	0.76955	0.922997
EMQU_0376	operon_0259	394583	395365	1	LPXTG family cell surface protein Fms3			58.7881	33.2524	68.1853	253.358	164.052	0.565632	0.884747	1.15985	0.585429	2.05054	0.649011	3.71573	0.471287	4.93354	0.237607	2.40598	0.999772	0.647511	0.906673
EMQU_0377	operon_0260	395636	397630	1	PTS family glucose porter, IICBA component	K02802	ptsG; PTS family glucose porter, IICBA component	43.4161	12.8158	6.74199	32.8401	11.0906	0.295187	0.227469	0.155288	0.0126675	0.526067	0.999913	4.87099	0.0398635	0.86538	0.999886	1.645	0.999772	0.337714	0.108115
EMQU_0378	operon_0261	397707	398027	-1	hypothetical protein			106.645	109.229	105.242	47.8266	97.4915	1.02423	0.896499	0.986837	0.822441	0.963493	0.999913	0.454446	0.155297	0.892541	0.999886	0.926359	0.999772	2.03844	0.311492
EMQU_0379	operon_0262	398221	398619	1	PTS-dependent dihydroxyacetone kinase phosphotransferase subunit DhaM	K05881	hypothetical protein	4.71883	7.17476	39.5836	0.526798	2.8845	1.52045	0.757288	8.38845	0.001337	5.51707	0.0514747	0.0133085	6.98307e-08	0.402034	0.802156	0.072871	0.000475792	5.47554	0.158808
EMQU_0380	operon_0262	398621	399604	1	dihydroxyacetone kinase subunit DhaK	K05878	dhaK2; glycerone kinase subunit K	2.16511	3.23974	31.2734	0.441819	3.58587	1.49634	0.764508	14.4443	0.000124237	9.65306	0.00721021	0.0141276	8.68322e-08	1.10684	0.999886	0.114662	0.0211952	8.11615	0.0452797
EMQU_0381	operon_0262	399619	400224	1	dihydroxyacetone kinase subunit L	K05879	dhaL; glycerone kinase subunit L	5.20103	6.39626	74.2697	3.03184	12.5994	1.22981	0.931481	14.2798	0.000267691	11.6114	0.00274032	0.0408219	8.16855e-06	1.9698	0.999886	0.169644	0.100386	4.1557	0.129952
EMQU_0382	operon_0263	400369	401208	-1	hypothetical protein			1.23059	0.915285	9.38169	0.366792	2.06174	0.743778	0.978847	7.62373	0.00342594	10.25	0.00487569	0.0390966	1.37093e-05	2.25257	0.999886	0.219762	0.109885	5.621	0.0822118
EMQU_0383	operon_0264	401864	403120	1	tyrosine--tRNA ligase	K01866	tyrosyl-tRNA synthetase	172.05	2289.85	2217.07	1675.82	2516.51	13.3093	0.00673252	12.8862	0.025312	0.968214	0.999913	0.755874	0.666404	1.09898	0.999886	1.13506	0.999772	1.50165	0.685455
EMQU_0384	operon_0265	403411	405285	1	tyrosine decarboxylase	K22330	decarboxylase	66.8442	46.6788	47.3972	81.1193	64.6388	0.698323	0.912335	0.70907	0.91028	1.01539	0.999913	1.71148	0.87308	1.38476	0.999886	1.36377	0.999772	0.796836	0.999925
EMQU_0385	operon_0266	405530	406948	1	amino acid permease	K20265	amino acid permease family protein	47.442	24.8646	19.0319	93.6869	38.4791	0.524105	0.750499	0.401161	0.619066	0.765421	0.999913	4.92264	0.142558	1.54755	0.999886	2.02183	0.999772	0.410721	0.395039
EMQU_0386	operon_0267	407464	408480	-1	LacI family transcriptional regulator			38.1119	43.3696	20.0857	45.6764	40.4035	1.13795	0.927346	0.527018	0.740112	0.463128	0.978236	2.27408	0.712225	0.931609	0.999886	2.01156	0.999772	0.884561	0.996731
EMQU_0387	operon_0267	408545	409555	-1	galactose mutarotase	K01785	aldose 1-epimerase	18.9621	9.24183	9.25047	11.6419	7.55712	0.487385	0.697008	0.487841	0.603868	1.00093	0.999913	1.25853	0.999504	0.817708	0.999886	0.816945	0.999772	0.649128	0.728159
EMQU_0388	operon_0267	409548	410213	-1	beta-phosphoglucomutase	K01838	pgmB; beta-phosphoglucomutase	17.3984	6.40899	8.34466	6.43809	3.85033	0.368368	0.509631	0.479623	0.586022	1.30202	0.999913	0.771523	0.725525	0.60077	0.999886	0.461413	0.789608	0.598055	0.566608
EMQU_0389	operon_0267	410206	412500	-1	glycoside hydrolase family 65 protein	K00691	trehalose/maltose hydrolase	15.1576	4.85206	8.91156	3.73547	1.85308	0.320108	0.288337	0.587928	0.720752	1.83666	0.823482	0.419171	0.146803	0.381916	0.41222	0.207941	0.0184694	0.496077	0.369017
EMQU_0390	operon_0268	412785	414947	1	PTS transporter subunit IIABC	K02777	PTS system transporter subunit IIABC	14.0481	4.0463	18.4688	1.85981	2.67976	0.288031	0.282352	1.31468	0.66832	4.56436	0.059306	0.1007	0.000708607	0.662274	0.999886	0.145097	0.0188698	1.44088	0.841248
EMQU_0391	operon_0268	415076	415906	1	endonuclease/exonuclease/phosphatase	K06896	endonuclease/exonuclease/phosphatase family protein	6.61926	4.80114	5.10683	5.05241	5.61329	0.72533	0.971129	0.771511	0.999918	1.06367	0.999913	0.989343	0.828821	1.16916	0.999886	1.09917	0.999772	1.11101	0.99038
EMQU_0392	operon_0269	416200	417879	-1	hypothetical protein			160.773	70.2151	27.7532	186.614	110.527	0.436733	0.52291	0.172623	0.0132233	0.395259	0.647107	6.72405	0.0268333	1.57412	0.999886	3.98251	0.394121	0.592278	0.765086
EMQU_0393	operon_0270	418144	418677	-1	phenolic acid decarboxylase			83.953	14.6074	7.17525	35.6012	13.0869	0.173995	0.13685	0.0854674	0.000445299	0.491207	0.576248	4.96167	0.0417053	0.895913	0.999886	1.8239	0.999772	0.367598	0.168922
EMQU_0394	operon_0271	418781	419329	1	PadR family transcriptional regulator			18.8367	2.87872	3.17365	15.8895	5.20604	0.152825	0.0601597	0.168482	0.0450279	1.10245	0.999913	5.00671	0.124543	1.80846	0.999886	1.6404	0.999772	0.327639	0.209592
EMQU_0395	operon_0272	419517	419984	-1	MerR family transcriptional regulator			44.213	17.5068	14.0366	43.5324	33.1742	0.395965	0.564567	0.317477	0.366585	0.80178	0.999913	3.10134	0.58854	1.89493	0.999886	2.3634	0.999772	0.762058	0.918449
EMQU_0396	operon_0273	420119	421591	1	MFS transporter			164.953	13.972	2.36347	57.7947	17.0011	0.0847028	0.000158632	0.0143282	2.81415e-12	0.169158	0.0514747	24.4533	2.64769e-07	1.2168	0.999886	7.19328	0.0482093	0.294163	0.0560462
EMQU_0397	operon_0273	421588	422295	1	DUF4811 domain-containing protein			116.197	10.3863	2.25354	50.6546	13.0824	0.0893848	0.000545679	0.0193941	2.6479e-10	0.216973	0.106192	22.4778	1.16679e-06	1.25959	0.999886	5.80526	0.140048	0.258267	0.0317522
EMQU_0399	operon_0274	422672	423037	1	type II toxin-antitoxin system PemK/MazF family toxin			1.94156	0.374004	0	2.24244	0.403578	0.19263	0.443182	0	0.218872	0	0.999913	#DIV/0!	0.162853	1.07908	0.999886	#DIV/0!	0.999772	0.179973	0.204134
EMQU_0400	operon_0275	423222	425558	-1	ATP-binding cassette domain-containing protein			88.2828	49.8771	19.9853	63.2601	50.6721	0.56497	0.651995	0.226378	0.0150549	0.40069	0.476639	3.16534	0.158679	1.01594	0.999886	2.53547	0.905414	0.801012	0.904419
EMQU_0401	operon_0276	425704	426372	1	DNA-binding response regulator			14.8626	5.68957	2.59623	10.1586	6.09263	0.38281	0.57318	0.174681	0.0555522	0.456313	0.968182	3.91283	0.151023	1.07084	0.999886	2.34673	0.999772	0.599752	0.592227
EMQU_0402	operon_0276	426372	427436	1	sensor histidine kinase			26.7979	12.6226	7.40896	25.1135	12.6361	0.47103	0.614705	0.276476	0.141272	0.586961	0.999913	3.38961	0.161212	1.00107	0.999886	1.70551	0.999772	0.50316	0.322453
EMQU_0403	operon_0277	427637	427963	1	hypothetical protein			47.1613	31.9139	16.5235	72.6468	28.7885	0.676696	0.920189	0.350361	0.299817	0.517753	0.968182	4.39658	0.155958	0.902069	0.999886	1.74228	0.999772	0.396281	0.325912
EMQU_0404	operon_0278	428324	428641	1	PadR family transcriptional regulator			19.8176	4.03578	2.13415	234.646	5.97282	0.203646	0.30683	0.10769	0.0222008	0.528808	0.999913	109.948	1.46038e-10	1.47997	0.999886	2.79869	0.999772	0.0254546	9.38791e-09
EMQU_0405	operon_0278	428634	429248	1	DUF1700 domain-containing protein			19.4066	4.434	4.12579	178.176	5.60982	0.228479	0.507137	0.212597	0.235907	0.930489	0.999913	43.1859	1.06554e-07	1.26518	0.999886	1.3597	0.999772	0.0314847	8.54957e-08
EMQU_0406	operon_0278	429291	430115	1	hypothetical protein			29.6027	9.80782	6.69963	224.964	7.78931	0.331315	0.683318	0.226318	0.221702	0.683091	0.999913	33.5786	1.08285e-07	0.794195	0.999886	1.16265	0.999772	0.0346247	1.05006e-08
EMQU_0407	operon_0279	430311	430802	1	hypothetical protein			12.6495	13.0678	16.6388	16.6055	20.3267	1.03307	0.968153	1.31537	0.608787	1.27326	0.999913	0.998001	0.843113	1.55548	0.999886	1.22165	0.999772	1.2241	0.851724
EMQU_0408	operon_0279	430828	431697	1	SPFH domain-containing protein			32.4102	41.338	38.3244	36.914	50.8075	1.27546	0.887923	1.18248	0.686773	0.927098	0.999913	0.9632	0.836049	1.22908	0.999886	1.32572	0.999772	1.37638	0.742482
EMQU_0409	operon_0280	431911	432288	1	YxeA family protein			139.076	42.6316	501.586	9.75813	248.397	0.306534	0.792037	3.60655	0.121858	11.7656	0.044502	0.0194545	4.33078e-06	5.82659	0.451123	0.495223	0.999772	25.4554	0.000314659
EMQU_0410	operon_0280	432281	433033	1	ABC transporter ATP-binding protein			189.486	63.6282	477.126	11.259	270.724	0.335793	0.758726	2.518	0.296844	7.49866	0.130654	0.0235975	1.8554e-06	4.25477	0.66088	0.567405	0.999772	24.0451	7.62475e-05
EMQU_0411	operon_0280	433048	434862	1	ABC transporter permease			254.874	109.533	332.14	22.0469	304.277	0.429754	0.827023	1.30315	0.79791	3.03232	0.846941	0.0663784	0.000300879	2.77794	0.996926	0.916112	0.999772	13.8013	0.000503946
EMQU_0414	operon_0282	436739	438328	1	bifunctional PTS system maltose and glucose-specific transporter subunits IICB	K02749	bifunctional PTS system maltose and glucose-specific transporter subunits IICB	1.95037	1.57212	2.09859	1.56662	2.36978	0.806066	0.970958	1.07599	0.959175	1.33487	0.999913	0.746514	0.71049	1.50737	0.999886	1.12923	0.999772	1.51267	0.739825
EMQU_0415	operon_0282	438342	439673	1	6-phospho-alpha-glucosidase	K01232	malH; maltose-6'-phosphate glucosidase	5.40803	3.97993	3.94048	4.57484	6.41858	0.735929	0.923216	0.728635	0.931974	0.990088	0.999913	1.16098	0.949767	1.61274	0.999886	1.62888	0.999772	1.40302	0.730753
EMQU_0416	operon_0282	439655	440908	1	MFS transporter			1.83629	1.40269	1.03556	2.13773	2.38953	0.763874	0.972135	0.563941	0.816667	0.738264	0.999913	2.06432	0.518383	1.70353	0.999886	2.30748	0.999772	1.11779	0.981491
EMQU_0417	operon_0282	440988	441263	1	hypothetical protein			1.3097	1.3154	0.642315	1.63819	1.45235	1.00435	0.950481	0.490428	0.731539	0.488304	0.999913	2.55045	0.627887	1.10411	0.999886	2.26112	0.999772	0.886559	0.975682
EMQU_0419	operon_0283	441729	443864	-1	C40 family peptidase			72.9801	12.6071	10.6468	36.2087	12.0937	0.172748	0.0063631	0.145887	0.00112808	0.844506	0.999913	3.40089	0.0773115	0.959273	0.999886	1.1359	0.999772	0.334	0.0372692
EMQU_0420	operon_0284	444265	445293	-1	LacI family transcriptional regulator			19.4329	19.0436	22.2126	27.1501	22.2218	0.979969	0.974557	1.14304	0.855097	1.1664	0.999913	1.22228	0.867913	1.16689	0.999886	1.00042	0.999772	0.818481	0.999925
EMQU_0421	operon_0285	445853	446554	1	ABC transporter ATP-binding protein			7.96493	6.43023	10.4049	5.89899	8.84196	0.807318	0.969793	1.30634	0.521462	1.61812	0.787249	0.566943	0.226302	1.37506	0.999886	0.849788	0.999772	1.49889	0.674106
EMQU_0422	operon_0285	446566	449277	1	ABC transporter permease			13.4327	15.392	21.6988	10.2982	21.1147	1.14586	0.903708	1.61538	0.293953	1.40975	0.987904	0.474597	0.102631	1.3718	0.999886	0.973081	0.999772	2.05033	0.269053
EMQU_0423	operon_0285	449295	449594	1	antibiotic biosynthesis monooxygenase			6.49636	11.4451	19.2467	5.75004	21.4644	1.76178	0.680652	2.96269	0.0778035	1.68165	0.912267	0.298755	0.0351352	1.87542	0.999886	1.11523	0.999772	3.73291	0.0822118
EMQU_0426	operon_0287	451202	452833	1	alpha,alpha-phosphotrehalase	K01226	alpha amylase family protein	26.1149	6.0673	8.82666	48.9349	22.9303	0.232331	0.162848	0.337994	0.188158	1.45479	0.999913	5.54398	0.127255	3.77933	0.727523	2.59785	0.999772	0.468589	0.624278
EMQU_0427	operon_0288	452996	454177	-1	AI-2E family transporter			93.9543	105.389	136.076	71.7579	162.096	1.1217	0.999285	1.44832	0.289327	1.29118	0.731857	0.527336	0.0655789	1.53808	0.999886	1.19122	0.999772	2.25893	0.117875
EMQU_0428	operon_0289	454695	456299	1	zinc ABC transporter substrate-binding protein AdcA	K09815	zinc-binding lipoprotein AdcA	10.1156	75.5683	7.27501	18.9568	14.7721	7.47049	0.0264587	0.719189	0.88405	0.0962707	0.00631045	2.60575	0.642641	0.19548	0.0921771	2.03052	0.999772	0.779248	0.999925
EMQU_0429	operon_0290	456402	457130	-1	DNA-binding response regulator	K07707	agrA; accessory gene regulator protein A	311.873	392.681	210.729	450.364	161.655	1.25911	0.96127	0.675689	0.904969	0.536642	0.999913	2.13717	0.999504	0.411669	0.616058	0.76712	0.999772	0.358943	0.451886
EMQU_0430	operon_0290	457135	458418	-1	ATP-binding protein	K07706	agrC; accessory gene regulator C	174.158	237.711	160.629	306.555	146.802	1.36492	0.891855	0.922321	0.999918	0.675734	0.999913	1.90846	0.999504	0.617565	0.965254	0.913918	0.999772	0.478877	0.692084
EMQU_0432	operon_0290	458558	459160	-1	accessory gene regulator B	K07813	agrB; accessory gene regulator B	2932.2	8714.85	5540.57	2971.76	4099.73	2.97212	0.678541	1.88956	0.739221	0.635762	0.999913	0.536363	0.42655	0.470431	0.999886	0.739948	0.999772	1.37956	0.761153
EMQU_0433	operon_0291	459737	459952	1	hypothetical protein			110.065	376.349	136.685	309.474	263.174	3.41932	0.224373	1.24185	0.76047	0.363188	0.646	2.26414	0.988334	0.699281	0.982602	1.9254	0.999772	0.850389	0.975682
EMQU_0434	operon_0292	460256	462460	1	ATP-dependent helicase	K03657	ATP-dependent DNA helicase	23.197	36.8185	19.0613	39.3176	30.6324	1.58721	0.733873	0.821715	0.999918	0.51771	0.999913	2.06269	0.953884	0.831984	0.999886	1.60705	0.999772	0.779101	0.999925
EMQU_0435	operon_0293	462710	463117	1	transcriptional regulator Spx			278.498	176.244	147.238	692.764	309.339	0.632836	0.885705	0.528685	0.646198	0.835422	0.999913	4.70507	0.316272	1.75518	0.999886	2.10095	0.999772	0.446529	0.486672
EMQU_0436	operon_0293	463135	463491	1	arsenate reductase			61.3033	46.311	46.2033	192.646	104.908	0.75544	0.935136	0.753683	0.999918	0.997675	0.999913	4.16952	0.243162	2.26529	0.999886	2.27057	0.999772	0.544563	0.587134
EMQU_0439	operon_0296	469519	469989	-1	glutathione peroxidase	K00432	glutathione peroxidase	228.841	273.815	222.877	284.119	285.814	1.19653	0.856083	0.973939	0.999918	0.813969	0.999913	1.27478	0.981643	1.04382	0.999886	1.28238	0.999772	1.00597	0.917435
EMQU_0440	operon_0297	470287	470745	-1	S-ribosylhomocysteine lyase	K07173	luxS; S-ribosylhomocysteine lyase	721.789	1117.55	626.719	998.354	920.385	1.54831	0.676215	0.868286	0.999918	0.560795	0.930069	1.59298	0.910227	0.823571	0.999886	1.46858	0.999772	0.921903	0.999925
EMQU_0441	operon_0298	470898	472046	-1	cystathionine gamma-synthase	K01760	metC; cystathionine gamma-synthase	25.7549	118.508	181.719	72.4021	403.906	4.60138	0.0446934	7.05569	0.000192057	1.53339	0.818865	0.39843	0.119726	3.40825	0.159858	2.2227	0.999772	5.57865	0.00660732
EMQU_0442	operon_0298	472095	473012	-1	cysteine synthase family protein	K01738	cysK; cysteine synthase	30.3353	105.264	106.302	79.4756	250.123	3.47001	0.0632717	3.50424	0.00743003	1.00987	0.999913	0.747639	0.413376	2.37616	0.74968	2.35294	0.999772	3.14716	0.0646059
EMQU_0443	operon_0299	473386	473946	1	elongation factor P			227.988	461.165	434.229	533.459	506.039	2.02277	0.594854	1.90462	0.28335	0.94159	0.999913	1.22852	0.798863	1.0973	0.999886	1.16537	0.999772	0.948599	0.974373
EMQU_0444	operon_0300	474008	475504	-1	hypothetical protein			1.9235	2.63479	2.68668	5.6406	4.76406	1.36979	0.781517	1.39677	0.569134	1.01969	0.999913	2.09947	0.819277	1.80814	0.999886	1.77322	0.999772	0.844602	0.965594
EMQU_0445	operon_0301	475859	479302	1	VWA domain-containing protein			2.17108	0.580645	0.461371	2.18385	0.818078	0.267445	0.266032	0.212507	0.0949007	0.794583	0.999913	4.73339	0.058003	1.40891	0.999886	1.77315	0.999772	0.374604	0.155833
EMQU_0446	operon_0301	479299	480651	1	isopeptide-forming domain-containing fimbrial protein			2.62282	0.780596	1.11171	2.04753	1.19358	0.297617	0.412243	0.423859	0.432451	1.42418	0.999913	1.84178	0.720722	1.52906	0.999886	1.07364	0.999772	0.582937	0.574702
EMQU_0447	operon_0301	480648	482516	1	isopeptide-forming domain-containing fimbrial protein			4.73891	3.07323	2.59997	3.5547	3.28611	0.648509	0.903708	0.548643	0.765971	0.846006	0.999913	1.36721	0.999504	1.06927	0.999886	1.2639	0.999772	0.92444	0.988356
EMQU_0448	operon_0301	482556	483401	1	class C sortase			3.1819	4.10908	3.41576	4.39129	3.04409	1.29139	0.90338	1.0735	0.848877	0.831272	0.999913	1.2856	0.999504	0.74082	0.999886	0.891189	0.999772	0.693209	0.786419
EMQU_0449	operon_0301	483493	484134	1	hemolysin III family channel protein			218.834	195.746	109.632	454.819	269.772	0.894497	0.927346	0.50098	0.658343	0.560069	0.87431	4.14862	0.131052	1.37817	0.999886	2.46071	0.999772	0.59314	0.742482
EMQU_0450	operon_0302	484408	485664	1	diaminopimelate decarboxylase	K01586	diaminopimelate decarboxylase	27.0197	18.2082	14.939	33.0976	34.8994	0.673884	0.95233	0.552893	0.742871	0.820456	0.999913	2.21551	0.563695	1.91669	0.999886	2.33612	0.999772	1.05444	0.927781
EMQU_0451	operon_0302	485651	486457	1	diaminopimelate epimerase	K01778	dapF; diaminopimelate epimerase	29.4531	24.6465	21.086	22.9923	44.3248	0.836805	0.999285	0.715916	0.999918	0.855535	0.999913	1.09041	0.92077	1.79842	0.999886	2.1021	0.999772	1.92781	0.397841
EMQU_0452	operon_0302	486454	487335	1	4-hydroxy-tetrahydrodipicolinate synthase	K01714	dihydrodipicolinate synthase	24.6118	25.0346	21.8059	17.0295	49.3507	1.01718	0.917049	0.885994	0.898045	0.87103	0.999913	0.78096	0.840786	1.9713	0.999886	2.26318	0.999772	2.89795	0.237148
EMQU_0453	operon_0302	487332	488051	1	4-hydroxy-tetrahydrodipicolinate reductase	K00215	dapB; dihydrodipicolinate reductase	41.0708	37.4652	35.4916	26.1254	77.684	0.91221	0.995111	0.864156	0.865444	0.947321	0.999913	0.736103	0.600782	2.0735	0.802156	2.1888	0.999772	2.9735	0.109908
EMQU_0454	operon_0302	488053	488748	1	2,3,4,5-tetrahydropyridine-2,6-dicarboxylate N-acetyltransferase	K05822	tetrahydrodipicolinate N-acetyltransferase	36.3894	42.0081	36.9794	20.0825	96.1563	1.1544	0.885773	1.01621	0.758659	0.880292	0.999913	0.543072	0.498056	2.28899	0.718453	2.60027	0.891358	4.78807	0.0343005
EMQU_0455	operon_0302	488769	489764	1	aspartate-semialdehyde dehydrogenase	K00133	asd; aspartate-semialdehyde dehydrogenase	41.6851	48.4599	53.6389	35.3475	107.26	1.16252	0.860173	1.28676	0.417986	1.10687	0.999913	0.658989	0.399629	2.21337	0.585401	1.99966	0.999772	3.03444	0.0540995
EMQU_0456	operon_0302	489761	491110	1	aspartate kinase	K00928	lysC; aspartate kinase	30.4261	49.7404	46.4311	30.6593	112.258	1.6348	0.759027	1.52603	0.415105	0.933468	0.999913	0.660319	0.469255	2.25687	0.712619	2.41772	0.999772	3.66145	0.0583621
EMQU_0457	operon_0302	491070	492164	1	amidohydrolase			31.8392	60.1181	64.0951	36.7379	137.444	1.88818	0.631565	2.01309	0.198838	1.06615	0.999913	0.573178	0.311177	2.28624	0.713096	2.14438	0.999772	3.74121	0.0477343
EMQU_0458	operon_0302	492200	493372	1	pyridoxal phosphate-dependent aminotransferase	K00841	aromatic amino acid aminotransferase	75.6683	97.3749	87.1618	97.5295	167.583	1.28687	0.883109	1.15189	0.750192	0.895116	0.999913	1.11895	0.784838	1.721	0.999886	1.92266	0.999772	1.71828	0.304031
EMQU_0459	operon_0302	493493	494872	1	NADH peroxidase			1798.86	1777.24	1325.69	2253.04	2043.7	0.987981	0.999285	0.736958	0.931974	0.745924	0.999913	1.69953	0.948525	1.14993	0.999886	1.54162	0.999772	0.907089	0.999925
EMQU_0460	operon_0303	495162	495443	1	hypothetical protein			4.94157	3.6972	4.52015	8.80359	2.99283	0.748183	0.856083	0.914719	0.990331	1.22259	0.999913	1.94763	0.982779	0.809486	0.999886	0.662109	0.999772	0.339956	0.404182
EMQU_0461	operon_0304	495827	496093	1	hypothetical protein			8.43945	14.4017	7.6213	10.5385	11.9693	1.70648	0.832326	0.903056	0.882884	0.529193	0.958915	1.38277	0.991704	0.831104	0.999886	1.57051	0.999772	1.13577	0.90827
EMQU_0462	operon_0305	496223	496975	-1	MurR/RpiR family transcriptional regulator			0.902917	1.28402	8.28761	1.23906	2.03234	1.42208	0.859329	9.1787	0.000282499	6.45442	0.00601251	0.149508	0.000484544	1.5828	0.999886	0.245227	0.0302251	1.64023	0.686822
EMQU_0463	operon_0306	497131	498063	1	1-phosphofructokinase	K00882	1-phosphofructokinase	0.319825	0.111341	0.0944198	0.225286	0.0453163	0.34813	0.651995	0.295223	0.840816	0.848026	0.999913	2.38601	0.843113	0.407006	0.999886	0.479945	0.999772	0.20115	0.487069
EMQU_0464	operon_0306	498063	499454	1	PTS family fructose porter component IIBC	K02769	PTS family fructose porter component IIBC	1.09508	0.497914	0.590666	0.517094	0.530955	0.454683	0.759066	0.539383	0.789418	1.18628	0.999913	0.875442	0.972881	1.06636	0.999886	0.898909	0.999772	1.02681	0.939785
EMQU_0465	operon_0306	499474	499929	1	PTS fructose transporter subunit IIA	K02768	PTS system transporter subunit IIA	0.543112	1.30281	0.837148	0.410376	0.439527	2.39879	0.707566	1.54139	0.658343	0.64257	0.999913	0.490208	0.558111	0.337368	0.859734	0.52503	0.999772	1.07103	0.951674
EMQU_0466	operon_0306	499926	500909	1	tagatose-bisphosphate aldolase	K01635	lacD-1; tagatose 1,6-diphosphate aldolase	1.84932	1.10686	1.34622	1.29664	1.35155	0.598523	0.909896	0.727954	0.998319	1.21625	0.999913	0.963174	0.63084	1.22107	0.999886	1.00396	0.999772	1.04235	0.918449
EMQU_0467	operon_0307	501275	502018	1	GntR family transcriptional regulator			9.64894	2.65001	2.77746	9.0578	5.50287	0.274642	0.211513	0.287852	0.136267	1.0481	0.999913	3.26118	0.220458	2.07655	0.999886	1.98126	0.999772	0.607528	0.640184
EMQU_0468	operon_0307	502020	503198	1	SIS domain-containing protein			9.64407	3.2087	3.53308	12.2574	7.56174	0.332712	0.283959	0.366348	0.276501	1.1011	0.999913	3.46932	0.191617	2.35664	0.912728	2.14027	0.999772	0.616913	0.636427
EMQU_0469	operon_0307	503219	504196	1	tagatose-bisphosphate aldolase	K01635	lacD2; tagatose 1,6-diphosphate aldolase	2.51491	0.882399	2.53215	2.44994	2.1678	0.350867	0.570593	1.00686	0.865289	2.86963	0.474495	0.967532	0.784838	2.45671	0.999886	0.856109	0.999772	0.884838	0.951173
EMQU_0470	operon_0307	504254	504733	1	PTS system mannose/fructose/N-acetylgalactosamine-transporter subunit IIB	K02794	PTS system transporter subunit IIB	0.531954	0.275038	3.81339	0.815944	0.571979	0.517034	0.950873	7.16864	0.0158936	13.8649	0.0238151	0.213968	0.0392721	2.07964	0.999886	0.149992	0.0783777	0.701003	0.880676
EMQU_0471	operon_0307	504747	505637	1	PTS sugar transporter subunit IIC	K02795	PTS system	1.04103	0.714726	3.00397	1.37046	1.01871	0.686559	0.859329	2.88559	0.0734268	4.20297	0.0474328	0.456216	0.0946798	1.42531	0.999886	0.33912	0.158201	0.743332	0.870345
EMQU_0472	operon_0307	505624	506433	1	PTS system mannose/fructose/sorbose family transporter subunit IID	K02796	PTS system transporter subunit IID	0.945696	1.28116	4.58669	1.54298	1.14634	1.35473	0.856168	4.85006	0.00816014	3.58009	0.107417	0.336404	0.0504581	0.894767	0.999886	0.249929	0.0576422	0.742942	0.795588
EMQU_0473	operon_0307	506447	506848	1	PTS mannose/fructose/sorbose IIA component	K02793	PTS system	2.06242	4.46977	5.41899	2.43565	5.56482	2.16724	0.532028	2.62749	0.109265	1.21236	0.999913	0.449466	0.13093	1.24499	0.999886	1.02691	0.999772	2.28473	0.36395
EMQU_0474	operon_0308	507024	508454	1	glycoside hydrolase family 1 protein	K01223	bglH; beta-glucosidase	0.519201	1.00536	0.988026	0.537345	1.46735	1.93635	0.744653	1.90297	0.378055	0.982762	0.999913	0.543857	0.251439	1.45953	0.999886	1.48514	0.999772	2.73075	0.221907
EMQU_0475	operon_0309	508736	509020	1	hypothetical protein			34.277	34.1301	10.2501	60.5639	22.4477	0.995715	0.999285	0.299038	0.135557	0.300325	0.261207	5.90861	0.0680122	0.657709	0.999886	2.18999	0.999772	0.370644	0.355855
EMQU_0476	operon_0309	509053	510021	1	amidinotransferase			109.118	148.427	25.5129	114.463	67.2133	1.36025	0.888953	0.233811	0.0270563	0.171888	0.0128421	4.48647	0.0920221	0.452836	0.625335	2.63448	0.975658	0.587205	0.713005
EMQU_0477	operon_0309	510022	510828	1	protein-tyrosine-phosphatase			132.021	223.924	31.0118	105.242	89.704	1.69612	0.761794	0.2349	0.0434713	0.138493	0.00732409	3.39362	0.280853	0.4006	0.559401	2.89257	0.913232	0.852357	0.999925
EMQU_0478	operon_0310	511416	511964	1	hypothetical protein			2.87751	2.96349	1.98698	5.30845	2.07639	1.02988	0.96127	0.690523	0.919775	0.670487	0.999913	2.67161	0.411005	0.700657	0.999886	1.045	0.999772	0.391148	0.253557
EMQU_0480	operon_0311	512383	513585	-1	oxidoreductase			4.78716	4.25018	3.16878	11.0883	3.77027	0.88783	0.997629	0.661933	0.887806	0.745563	0.999913	3.49925	0.267513	0.887084	0.999886	1.18982	0.999772	0.340021	0.173776
EMQU_0481	operon_0311	513598	514968	-1	aldehyde dehydrogenase family protein	K00128	succinate-semialdehyde dehydrogenase	3.02588	2.31892	2.22122	8.72313	2.83965	0.766361	0.952155	0.734072	0.968541	0.957867	0.999913	3.92719	0.142913	1.22456	0.999886	1.27842	0.999772	0.325532	0.124926
EMQU_0482	operon_0311	515045	515341	-1	ArsR family transcriptional regulator			8.69051	9.43654	7.8659	27.7321	17.5141	1.08584	0.939199	0.905114	0.968806	0.833558	0.999913	3.52561	0.30173	1.85599	0.999886	2.22658	0.999772	0.631546	0.721169
EMQU_0483	operon_0312	515542	517020	1	HTH domain-containing protein			0.722836	0.876885	2.04064	1.82274	2.66235	1.21312	0.903708	2.8231	0.0836868	2.32715	0.496844	0.893219	0.475284	3.03614	0.727523	1.30466	0.999772	1.46063	0.562098
EMQU_0484	operon_0313	517270	517623	1	LPXTG cell wall anchor domain-containing protein			1.48597	0.372933	1.33338	2.92076	1.60855	0.250969	0.644783	0.897311	0.997496	3.57538	0.828395	2.1905	0.824385	4.31325	0.999886	1.20637	0.999772	0.550731	0.73712
EMQU_0485	operon_0313	517642	518454	1	WxL domain-containing protein			4.25123	1.7982	4.46543	5.08383	3.94573	0.422983	0.565891	1.05039	0.961633	2.48328	0.604094	1.13848	0.739323	2.19427	0.999886	0.883616	0.999772	0.776133	0.999925
EMQU_0486	operon_0313	518584	519651	1	DUF916 and DUF3324 domain-containing protein			1.01539	0.370838	0.304488	1.48846	0.651937	0.365218	0.711433	0.299874	0.277401	0.821081	0.999913	4.8884	0.11693	1.75801	0.999886	2.14109	0.999772	0.437995	0.401996
EMQU_0487	operon_0313	519657	523106	1	WxL domain-containing protein			8.96789	9.13459	10.1073	8.85126	7.99639	1.01859	0.999285	1.12705	0.855097	1.10648	0.999913	0.875731	0.775373	0.875397	0.999886	0.791151	0.999772	0.903418	0.933493
EMQU_0488	operon_0314	523469	524998	1	cardiolipin synthase	K06131	cardiolipin synthetase	41.5699	51.3494	43.3081	47.5559	54.751	1.23525	0.859329	1.04181	0.78297	0.8434	0.999913	1.09808	0.825137	1.06624	0.999886	1.26422	0.999772	1.1513	0.819112
EMQU_0489	operon_0315	525259	526755	1	phytoene desaturase	K10210	squalene synthase	83.4954	84.0608	90.5615	35.2144	83.9872	1.00677	0.997629	1.08463	0.778734	1.07733	0.999913	0.388845	0.134037	0.999125	0.999886	0.927405	0.999772	2.38503	0.256006
EMQU_0490	operon_0315	526771	527850	1	glycosyltransferase	K10211	conserved hypothetical protein	63.3648	74.3332	75.2617	29.2686	68.7532	1.1731	0.950414	1.18775	0.746811	1.01249	0.999913	0.388891	0.245488	0.924932	0.999886	0.913522	0.999772	2.34904	0.367716
EMQU_0491	operon_0315	527860	528351	1	hypothetical protein	K10212	conserved hypothetical protein	39.2557	47.2743	52.9888	25.1215	53.5104	1.20426	0.915815	1.34984	0.601866	1.12088	0.999913	0.47409	0.257589	1.13191	0.999886	1.00984	0.999772	2.13007	0.367572
EMQU_0493		528677	528941	1	mRNA interferase YafQ			6.09483	13.9939	22.0062	10.4112	20.0846	2.29602	0.526062	3.61063	0.0780703	1.57256	0.999913	0.473102	0.243774	1.43524	0.999886	0.912679	0.999772	1.92914	0.4714
EMQU_0495	operon_0316	529812	530324	1	sigma-70 family RNA polymerase sigma factor			12.2397	9.44263	1.72361	11.5137	2.2221	0.771476	0.96127	0.140821	0.0297904	0.182535	0.14429	6.68003	0.04647	0.235327	0.157295	1.28922	0.999772	0.192996	0.0385415
EMQU_0496	operon_0316	530343	531209	1	DUF3298 domain-containing protein			38.434	59.0831	6.18811	61.7781	10.927	1.53726	0.721401	0.161006	0.0101414	0.104736	0.000603605	9.98336	0.000918376	0.184944	0.00683067	1.76581	0.999772	0.176876	0.0075497
EMQU_0497	operon_0317	531359	531598	-1	hypothetical protein			78.4424	157.585	13.2322	292.267	16.7913	2.00892	0.548791	0.168687	0.0345958	0.083969	0.000712771	22.0875	3.5965e-05	0.106554	0.00114858	1.26896	0.999772	0.0574517	4.85451e-05
EMQU_0498	operon_0317	531615	532124	-1	hypothetical protein			76.609	106.85	11.3599	157.859	18.0182	1.39475	0.865474	0.148284	0.0276285	0.106316	0.0107299	13.8962	0.00163835	0.168631	0.0603005	1.58613	0.999772	0.114141	0.00869042
EMQU_0499	operon_0317	532087	533427	-1	excinuclease ABC subunit A			133.597	146.286	14.7923	278.479	22.004	1.09498	0.987934	0.110723	0.000790109	0.101119	0.000691485	18.826	1.16056e-05	0.150418	0.00519358	1.48753	0.999772	0.0790149	0.000102462
EMQU_0500	operon_0317	533509	535371	-1	group II intron reverse transcriptase/maturase			901.378	815.329	22.0668	872.065	54.2106	0.904537	0.997629	0.0244812	7.53285e-05	0.0270649	0.000278683	39.5194	0.000224066	0.0664893	0.0237485	2.45666	0.999772	0.0621635	0.0129507
EMQU_0501		535484	535751	-1	hypothetical protein			1516.98	1510.26	41.198	1195.88	73.5919	0.995571	0.939199	0.0271579	1.02421e-07	0.0272788	2.0324e-08	29.0275	3.09368e-06	0.0487279	7.01491e-06	1.7863	0.999772	0.061538	0.000284737
EMQU_0502	operon_0318	536715	537734	1	3-deoxy-7-phosphoheptulonate synthase	K03856	3-deoxy-7-phosphoheptulonate synthase	80.3615	246.78	289.25	751.265	1752.21	3.07088	0.459994	3.59935	0.214815	1.17209	0.999913	2.59729	0.697198	7.1003	0.237607	6.05779	0.342414	2.33235	0.355139
EMQU_0503	operon_0318	537749	538813	1	3-dehydroquinate synthase	K01735	aroB; 3-dehydroquinate synthase	72.3743	203.656	276.003	565.334	1260.31	2.81392	0.517933	3.81355	0.195216	1.35525	0.999913	2.04829	0.825137	6.18843	0.300154	4.56628	0.553349	2.22932	0.369017
EMQU_0504	operon_0318	538814	539980	1	chorismate synthase	K01736	chorismate synthase	65.1233	236.165	314.394	427.293	883.259	3.62643	0.322488	4.82768	0.0861495	1.33125	0.999913	1.3591	0.999504	3.74	0.641523	2.8094	0.999772	2.0671	0.387316
EMQU_0505	operon_0318	539994	541073	1	prephenate dehydrogenase	K04517	prephenate dehydrogenase	47.0677	237.987	271.16	552.587	478.342	5.05626	0.111546	5.76106	0.0436332	1.13939	0.999913	2.03786	0.821042	2.00995	0.999886	1.76406	0.999772	0.865642	0.923025
EMQU_0506	operon_0318	541078	542361	1	3-phosphoshikimate 1-carboxyvinyltransferase	K00800	3-phosphoshikimate 1-carboxyvinyltransferase	31.1083	204.309	223.587	303.629	241.266	6.56769	0.0264587	7.18737	0.00643355	1.09435	0.999913	1.35799	0.999504	1.18089	0.999886	1.07907	0.999772	0.794608	0.985177
EMQU_0507	operon_0318	542361	542867	1	shikimate kinase	K00891	shikimate kinase	30.4853	243.11	245.221	363.128	209.526	7.97467	0.00376367	8.04389	0.00140339	1.00868	0.999913	1.48082	0.996582	0.861855	0.999886	0.854438	0.999772	0.577002	0.881731
EMQU_0508	operon_0318	542864	543730	1	prephenate dehydratase	K04518	prephenate dehydratase	48.5343	435.809	381.593	612.181	277.329	8.9794	0.0103012	7.86234	0.0059616	0.875598	0.999913	1.60428	0.979505	0.636355	0.999886	0.726766	0.999772	0.453018	0.732088
EMQU_0509	operon_0318	543873	544055	1	addiction module toxin, HicA family			43.4053	99.0545	54.2015	266.51	48.5012	2.28208	0.531062	1.24873	0.719574	0.547189	0.999913	4.91703	0.246487	0.489642	0.792844	0.894831	0.999772	0.181986	0.067142
EMQU_0510	operon_0318	544090	544545	1	HicB family protein			18.6673	70.4963	33.4076	179.34	34.8983	3.77647	0.189018	1.78964	0.480052	0.473892	0.952192	5.36825	0.103167	0.495037	0.841242	1.04462	0.999772	0.194593	0.0535093
EMQU_0511	operon_0318	544670	545179	1	type 1 glutamine amidotransferase			1382.19	948.557	467.604	1409.62	865.294	0.686272	0.974557	0.338308	0.256977	0.492964	0.759642	3.01456	0.552451	0.912221	0.999886	1.85048	0.999772	0.613849	0.844232
EMQU_0512	operon_0319	545451	546617	-1	galactokinase	K00849	galK; galactokinase	10.2323	8.04956	25.7647	13.399	8.56359	0.78668	0.947525	2.51798	0.112258	3.20076	0.129953	0.520052	0.298826	1.06386	0.999886	0.332376	0.191087	0.639121	0.597322
EMQU_0513	operon_0319	546614	547654	-1	galactose mutarotase	K01785	aldose 1-epimerase	9.35785	7.56441	25.5609	9.9606	6.35611	0.80835	0.944437	2.73149	0.205256	3.37909	0.256936	0.389681	0.354651	0.840265	0.999886	0.248666	0.27374	0.638126	0.638199
EMQU_0514	operon_0320	547882	548787	1	AraC family transcriptional regulator			21.1987	16.5458	16.2731	61.4225	22.3739	0.780508	0.974557	0.767644	0.999918	0.983518	0.999913	3.77449	0.13093	1.35224	0.999886	1.37491	0.999772	0.364263	0.173092
EMQU_0515	operon_0320	548856	549533	1	flavodoxin family protein			77.6551	76.7374	78.7073	92.5281	117.824	0.988183	0.974557	1.01355	0.739221	1.02567	0.999913	1.1756	0.979505	1.53541	0.999886	1.49699	0.999772	1.27338	0.756925
EMQU_0517	operon_0321	549818	550717	1	LysM domain-containing protein			235.945	345.326	392.452	244.251	299.188	1.46358	0.839301	1.66332	0.403293	1.13647	0.999913	0.62237	0.453805	0.866395	0.999886	0.762356	0.999772	1.22492	0.826847
EMQU_0518	operon_0322	550907	551614	1	GntR family transcriptional regulator			16.594	20.7848	32.683	43.0334	27.2947	1.25255	0.919584	1.96957	0.26479	1.57245	0.923006	1.31669	0.95878	1.3132	0.999886	0.835133	0.999772	0.634267	0.73712
EMQU_0519	operon_0324	552320	552550	1	hypothetical protein			0.612638	0.142877	1.92096	1.59564	1.05067	0.233216	0.770159	3.13556	0.558711	13.4449	0.530716	0.830645	0.978777	7.35367	0.999886	0.546949	0.999772	0.658463	0.804476
EMQU_0521	operon_0325	553008	554207	-1	galactonate dehydratase	K08323	galactonate dehydratase	28.3989	22.8515	14.7188	47.6656	18.9505	0.80466	0.942206	0.518285	0.560761	0.644105	0.999913	3.23843	0.279573	0.829291	0.999886	1.28751	0.999772	0.397572	0.279336
EMQU_0522	operon_0326	554481	556310	1	PTS beta-glucoside transporter subunit EIIBCA			2.99575	2.98912	2.78613	1.90075	2.06558	0.997786	0.997629	0.930027	0.862686	0.932091	0.999913	0.682219	0.644112	0.691033	0.999886	0.741379	0.999772	1.08672	0.999925
EMQU_0523	operon_0327	556723	557022	1	hypothetical protein			4.15325	3.3329	3.6471	1.77555	3.02376	0.802482	0.999285	0.878131	0.932188	1.09427	0.999913	0.486838	0.544125	0.907244	0.999886	0.829086	0.999772	1.703	0.887073
EMQU_0525	operon_0329	557715	558854	1	S-(hydroxymethyl)glutathione dehydrogenase/class III alcohol dehydrogenase	K00121	S-(hydroxymethyl)glutathione dehydrogenase	36.5799	56.5054	52.4836	27.5352	58.1387	1.54471	0.787795	1.43477	0.519478	0.928825	0.999913	0.524643	0.294204	1.02891	0.999886	1.10775	0.999772	2.11143	0.336915
EMQU_0526	operon_0329	558835	559677	1	S-formylglutathione hydrolase	K01070	putative S-formyl-glutathione hydrolase	69.2901	97.7439	83.4861	57.6685	94.4437	1.41065	0.923216	1.20488	0.804774	0.854131	0.999913	0.690756	0.460568	0.966236	0.999886	1.13125	0.999772	1.6377	0.504269
EMQU_0527	operon_0330	560061	560657	1	membrane protein			0.973929	1.0504	0.84349	3.20292	1.16628	1.07851	0.900721	0.866069	0.904279	0.80302	0.999913	3.79723	0.130492	1.11032	0.999886	1.38268	0.999772	0.36413	0.285298
EMQU_0529	operon_0332	561116	561736	-1	hypothetical protein			2.3977	3.26551	3.04036	8.56107	4.55203	1.36194	0.856083	1.26803	0.687619	0.931053	0.999913	2.81581	0.456288	1.39397	0.999886	1.4972	0.999772	0.531713	0.556042
EMQU_0530	operon_0333	562820	564295	1	HTH domain-containing protein			8.42372	5.69243	2.46184	7.11624	4.39207	0.675762	0.98857	0.292251	0.208405	0.432476	0.616741	2.89062	0.428351	0.771563	0.999886	1.78406	0.999772	0.61719	0.756477
EMQU_0531	operon_0334	564561	567566	1	BspA family leucine-rich repeat surface protein			1.61957	1.17841	1.2562	1.56638	1.30591	0.727604	0.922021	0.775636	0.98819	1.06601	0.999913	1.24692	0.999504	1.1082	0.999886	1.03957	0.999772	0.833711	0.917435
EMQU_0532	operon_0334	567599	568117	1	hypothetical protein			1.03734	0.445148	1.31394	1.87565	1.84941	0.429127	0.839217	1.26665	0.79791	2.95169	0.879864	1.4275	0.999504	4.15459	0.920261	1.40753	0.999772	0.986009	0.99038
EMQU_0533	operon_0334	568143	568700	1	hypothetical protein			2.85862	3.27058	3.64088	4.03111	6.03132	1.14411	0.935136	1.27365	0.657082	1.11322	0.999913	1.10718	0.787924	1.84411	0.999886	1.65656	0.999772	1.49619	0.601
EMQU_0534	operon_0334	568741	569106	1	hypothetical protein			2.63097	1.64977	2.82896	5.28022	3.40265	0.627058	0.859329	1.07525	0.988848	1.71476	0.999913	1.86649	0.7796	2.06249	0.999886	1.20279	0.999772	0.644414	0.848908
EMQU_0535	operon_0335	569317	570462	1	hypothetical protein			1.70062	1.03679	1.77755	0.61061	1.37228	0.609657	0.939024	1.04524	0.911825	1.71447	0.999913	0.343512	0.138954	1.32358	0.999886	0.772008	0.999772	2.24739	0.42067
EMQU_0536	operon_0335	570607	571770	1	hypothetical protein			6.51491	7.79604	5.32305	6.6411	5.5557	1.19665	0.901747	0.817057	0.990795	0.682789	0.999913	1.24761	0.851329	0.712632	0.999886	1.04371	0.999772	0.836564	0.999925
EMQU_0537	operon_0336	571988	573505	-1	transcriptional regulator			6.98176	4.37869	5.61853	7.05158	4.20511	0.627161	0.889884	0.804743	0.972368	1.28315	0.999913	1.25506	0.979505	0.960359	0.999886	0.748437	0.999772	0.596336	0.547
EMQU_0538	operon_0337	573771	574142	1	hypothetical protein			3.37004	1.96497	2.29797	1.71847	2.52558	0.58307	0.868713	0.681885	0.928358	1.16947	0.999913	0.74782	0.68944	1.2853	0.999886	1.09904	0.999772	1.46966	0.815806
EMQU_0539	operon_0337	574165	574968	1	WxL domain-containing protein			6.07641	4.3924	6.49717	4.66395	4.62027	0.72286	0.950873	1.06924	0.666889	1.47918	0.94877	0.717843	0.430867	1.05188	0.999886	0.71112	0.999772	0.990634	0.965594
EMQU_0540	operon_0337	575044	576129	1	DUF916 and DUF3324 domain-containing protein			0.9334	0.63821	0.975421	1.45056	0.923762	0.683747	0.999285	1.04502	0.743292	1.52837	0.999913	1.48711	0.999504	1.44743	0.999886	0.947039	0.999772	0.636831	0.792877
EMQU_0541	operon_0337	576143	581014	1	wxL domain surface protein			2.59716	2.20787	2.34239	2.67129	2.73594	0.85011	0.999285	0.901903	0.953308	1.06093	0.999913	1.14041	0.903504	1.23918	0.999886	1.16801	0.999772	1.0242	0.974497
EMQU_0542	operon_0338	581256	582743	-1	transcriptional regulator			0.937616	0.985754	1.44794	0.90573	1.26206	1.05134	0.99323	1.54427	0.609551	1.46886	0.999913	0.625532	0.487613	1.2803	0.999886	0.871628	0.999772	1.39342	0.817146
EMQU_0543	operon_0339	583781	584164	1	hypothetical protein			1.69843	4.09032	4.99614	4.85254	5.38384	2.4083	0.532028	2.94163	0.141376	1.22146	0.999913	0.971258	0.730167	1.31624	0.999886	1.0776	0.999772	1.10949	0.917435
EMQU_0544	operon_0340	584254	584466	-1	hypothetical protein			1.86318	4.76278	20.935	10.2214	11.0001	2.55627	0.697846	11.2362	0.000947931	4.39554	0.0475738	0.488244	0.265017	2.3096	0.792844	0.525442	0.997754	1.07619	0.970437
EMQU_0545	operon_0341	584700	585326	1	hypothetical protein			17.5458	21.4153	29.6616	22.6814	26.4104	1.22054	0.848702	1.69052	0.272477	1.38506	0.999913	0.764674	0.416068	1.23325	0.999886	0.890392	0.999772	1.16441	0.844242
EMQU_0546	operon_0341	585457	585810	1	hypothetical protein			20.8524	16.7468	25.4785	22.3975	25.2246	0.803108	0.999285	1.22185	0.586022	1.5214	0.980858	0.879074	0.548857	1.50624	0.999886	0.990036	0.999772	1.12623	0.849493
EMQU_0548	operon_0341	586320	587471	1	transposase			17.7599	15.2505	14.2274	24.603	14.1199	0.858707	0.962828	0.801099	0.978836	0.932913	0.999913	1.72927	0.920326	0.92586	0.999886	0.992439	0.999772	0.573908	0.670377
EMQU_0549	operon_0342	587857	588087	1	hypothetical protein			1.07212	2.79894	2.79662	1.39598	2.79064	2.61067	0.573448	2.60851	0.482089	0.999172	0.999913	0.499166	0.731892	0.997032	0.999886	0.997858	0.999772	1.99905	0.792877
EMQU_0550	operon_0342	588149	589402	1	efflux RND transporter periplasmic adaptor subunit			32.366	26.5	30.8073	16.8935	28.4823	0.818762	0.99323	0.951842	0.878766	1.16254	0.999913	0.548359	0.153879	1.0748	0.999886	0.924532	0.999772	1.686	0.447314
EMQU_0551	operon_0342	589389	590072	1	ABC transporter ATP-binding protein			16.23	9.41943	7.65602	3.93188	8.19638	0.580372	0.861876	0.47172	0.619939	0.81279	0.999913	0.513567	0.433178	0.870157	0.999886	1.07058	0.999772	2.0846	0.549922
EMQU_0552	operon_0342	590079	591311	1	ABC transporter permease			10.4195	10.6373	8.59395	5.78042	8.07662	1.0209	0.950873	0.824793	0.975411	0.80791	0.999913	0.672615	0.602828	0.759276	0.999886	0.939802	0.999772	1.39724	0.805536
EMQU_0553	operon_0342	591324	591980	1	DNA-binding response regulator	K18987	two-component system response regulator	18.6319	16.2721	12.7696	9.61221	11.0589	0.873345	0.999285	0.685364	0.95363	0.784757	0.999913	0.75274	0.630491	0.679624	0.999886	0.866031	0.999772	1.1505	0.934121
EMQU_0554	operon_0342	591977	593341	1	sensor histidine kinase	K18986	two-component system sensor histidine kinase	14.5719	14.7817	13.471	12.543	13.808	1.0144	0.972135	0.924451	0.901227	0.911326	0.999913	0.931114	0.663685	0.934125	0.999886	1.02502	0.999772	1.10085	0.874805
EMQU_0556	operon_0343	593679	595049	-1	amino acid permease			3.14711	10.3602	1.85074	10.7179	24.6797	3.29197	0.303593	0.588074	0.89866	0.178639	0.193236	5.79113	0.116272	2.38217	0.791788	13.3351	0.00481968	2.30268	0.241175
EMQU_0557	operon_0344	595291	596037	1	metal ABC transporter ATP-binding protein	K19973	ABC superfamily ATP binding cassette transporter	1.16754	0.934355	0.749812	0.362355	0.861517	0.800276	0.999285	0.642215	0.941106	0.802492	0.999913	0.483261	0.437995	0.922045	0.999886	1.14898	0.999772	2.37755	0.562066
EMQU_0558	operon_0344	596034	596891	1	metal ABC transporter permease	K19976	ABC transporter permease	2.18003	0.93455	0.823931	1.31919	1.38941	0.428686	0.648868	0.377944	0.51367	0.881633	0.999913	1.60109	0.999504	1.48671	0.999886	1.68632	0.999772	1.05323	0.962224
EMQU_0559	operon_0344	596923	597858	1	metal ABC transporter substrate-binding protein	K19975	psaA; manganese ABC superfamily ATP binding cassette transporter, binding protein	7.64008	4.55618	3.50216	5.82171	5.28633	0.596353	0.876787	0.458393	0.608787	0.768661	0.999913	1.66232	0.991052	1.16025	0.999886	1.50945	0.999772	0.908037	0.999925
EMQU_0560	operon_0345	598132	598878	1	hypothetical protein			44.5149	42.6122	54.164	109.189	73.9234	0.957257	0.987934	1.21676	0.7241	1.27109	0.999913	2.01589	0.772266	1.73479	0.999886	1.36481	0.999772	0.677024	0.842936
EMQU_0561	operon_0345	598894	600060	1	tRNA epoxyqueuosine(34) reductase QueG			113.279	105.058	101.871	216.693	138.176	0.927422	0.972201	0.89929	0.999918	0.969666	0.999913	2.12713	0.671787	1.31524	0.999886	1.35638	0.999772	0.637657	0.763691
EMQU_0562	operon_0346	600438	601046	1	LysM peptidoglycan-binding domain-containing protein			67.966	62.2016	76.7775	672.885	267.598	0.915186	0.997629	1.12965	0.852945	1.23433	0.999913	8.76409	0.070419	4.30211	0.673039	3.48537	0.999772	0.397687	0.470735
EMQU_0563	operon_0347	601111	602217	-1	FAD-binding oxidoreductase			46.0381	52.1746	39.5445	167.449	47.9429	1.13329	0.997034	0.858952	0.994371	0.757927	0.999913	4.23446	0.164313	0.918894	0.999886	1.21238	0.999772	0.286313	0.108685
EMQU_0564	operon_0348	602396	603778	-1	MFS transporter			10.9641	17.1327	21.1069	38.6411	17.6064	1.56261	0.962638	1.92509	0.383278	1.23197	0.987999	1.83073	0.697026	1.02765	0.999886	0.834151	0.999772	0.455638	0.335794
EMQU_0565	operon_0349	603988	604638	1	hypothetical protein			48.9531	76.3173	80.1558	51.2153	75.6302	1.55899	0.773125	1.6374	0.366548	1.0503	0.999913	0.638947	0.416068	0.990998	0.999886	0.94354	0.999772	1.47671	0.723294
EMQU_0566	operon_0349	604696	605151	1	arginine repressor			56.2599	84.5674	106.438	44.1432	87.2546	1.50316	0.699809	1.89191	0.158197	1.25862	0.999913	0.414731	0.0966961	1.03178	0.999886	0.819767	0.999772	1.97663	0.419397
EMQU_0567	operon_0350	605342	605548	1	hypothetical protein			5.54354	10.1859	26.1915	15.3573	25.8608	1.83744	0.709644	4.72468	0.0290614	2.57133	0.530716	0.586349	0.50773	2.53887	0.951553	0.987375	0.999772	1.68394	0.730798
EMQU_0568	operon_0351	605599	606429	-1	Mn-containing catalase			1885.1	653.915	458.532	504.712	468.779	0.346886	0.644783	0.24324	0.156325	0.701211	0.999913	1.10071	0.999504	0.716881	0.999886	1.02235	0.999772	0.928805	0.999925
EMQU_0569	operon_0352	607053	607727	1	DNA-binding response regulator			29.8458	35.3272	38.512	59.093	61.2173	1.18366	0.766843	1.29036	0.55693	1.09015	0.999913	1.5344	0.994971	1.73286	0.999886	1.58957	0.999772	1.03595	0.806539
EMQU_0570	operon_0352	607745	608770	1	sensor histidine kinase			32.7219	50.1071	44.0666	98.4944	74.8416	1.5313	0.600528	1.3467	0.551497	0.879448	0.999913	2.23512	0.806055	1.49363	0.999886	1.69837	0.999772	0.759857	0.999925
EMQU_0571	operon_0353	609102	609968	1	glucose transporter GlcU			11.5446	40.4476	9.74701	34.9963	54.9791	3.50358	0.1196	0.844288	0.823852	0.240979	0.331032	3.59047	0.37147	1.35927	0.999886	5.64061	0.191087	1.571	0.511752
EMQU_0572	operon_0353	610012	611391	1	amino acid permease			26.7292	41.3689	28.3155	34.131	53.5047	1.5477	0.812088	1.05935	0.575927	0.684465	0.999913	1.20538	0.684923	1.29335	0.999886	1.88959	0.999772	1.56762	0.560345
EMQU_0573	operon_0354	611456	612655	-1	toxic anion resistance protein			484.76	388.452	217.083	324.701	243.373	0.801328	0.942243	0.447816	0.409334	0.558842	0.999913	1.49575	0.770021	0.626521	0.999886	1.12111	0.999772	0.749529	0.769942
EMQU_0574	operon_0354	612745	613401	-1	hypothetical protein			338.752	181.527	135.112	208.68	167.112	0.53587	0.743858	0.398852	0.296731	0.744308	0.999913	1.5445	0.595233	0.920591	0.999886	1.23684	0.999772	0.800806	0.744138
EMQU_0575	operon_0355	613618	614181	1	NUDIX hydrolase	K01515	mutT/nudix family protein	20.9023	27.1266	26.8254	42.0426	35.1513	1.29778	0.655288	1.28337	0.501543	0.988897	0.999913	1.56727	0.999504	1.29583	0.999886	1.31038	0.999772	0.836088	0.999925
EMQU_0576	operon_0355	614194	614478	1	hypothetical protein			22.6791	17.3004	17.2947	49.923	27.8173	0.762835	0.999285	0.762583	0.999918	0.99967	0.999913	2.88661	0.588375	1.6079	0.999886	1.60843	0.999772	0.557205	0.760704
EMQU_0577	operon_0355	614496	615188	1	5'-methylthioadenosine/adenosylhomocysteine nucleosidase	K01243	mtnN; bifunctional methylthioadenosine nucleosidase/adenosylhomocysteine nucleosidase	27.7745	24.4497	24.4872	46.5048	42.578	0.880295	0.976217	0.881644	0.911058	1.00153	0.999913	1.89915	0.81562	1.74145	0.999886	1.73878	0.999772	0.915561	0.984549
EMQU_0578	operon_0355	615201	615752	1	cysteine hydrolase			41.4623	35.8977	48.2401	95.9635	73.0464	0.865791	0.859329	1.16347	0.626528	1.34382	0.999913	1.98929	0.815604	2.03485	0.999886	1.51423	0.999772	0.761189	0.999925
EMQU_0579	operon_0356	615903	616085	1	DUF3796 domain-containing protein			1.97529	0.180353	0.160462	3.03674	1.0382	0.0913046	0.512906	0.0812348	0.328434	0.889712	0.999913	18.925	0.157611	5.75647	0.999886	6.47004	0.999772	0.341878	0.416189
EMQU_0581	operon_0358	618284	620191	-1	endopeptidase PepO			223.5	228.38	97.5484	120.839	171.733	1.02184	0.974557	0.436459	0.483309	0.427131	0.75594	1.23876	0.961848	0.751961	0.999886	1.76049	0.999772	1.42118	0.666649
EMQU_0582	operon_0359	620429	621283	1	hypothetical protein			623.164	277.529	255.591	634.268	290.798	0.445355	0.558429	0.41015	0.297636	0.920951	0.999913	2.48158	0.342231	1.04781	0.999886	1.13775	0.999772	0.458478	0.32565
EMQU_0583	operon_0359	621361	622341	1	ribose-phosphate diphosphokinase	K00948	ribose-phosphate pyrophosphokinase	751.994	401.581	254.482	736.256	425.344	0.534022	0.680652	0.338409	0.214707	0.633699	0.999913	2.89316	0.30173	1.05917	0.999886	1.67141	0.999772	0.577713	0.658785
EMQU_0584	operon_0360	622508	623638	1	cysteine desulfurase	K04487	iscS; cysteine desulfurase/selenocysteine lyase	39.0236	43.9126	38.4332	40.4523	86.3826	1.12529	0.927551	0.984871	0.769534	0.875219	0.999913	1.05254	0.774087	1.96715	0.863145	2.2476	0.999772	2.13542	0.200066
EMQU_0585	operon_0360	623714	624061	1	hypothetical protein			154.618	122.157	130.999	195.889	201.982	0.79006	0.923216	0.847247	0.999918	1.07238	0.999913	1.49534	0.92705	1.65346	0.999886	1.54185	0.999772	1.0311	0.839805
EMQU_0586	operon_0361	624204	624983	-1	hypothetical protein			37.3014	35.6791	39.2187	32.9872	35.7352	0.956508	0.982837	1.0514	0.858731	1.0992	0.999913	0.84111	0.571913	1.00157	0.999886	0.911179	0.999772	1.08331	0.858244
EMQU_0587	operon_0362	625114	626346	1	MFS transporter			7.91935	10.4806	9.96914	9.57373	12.3541	1.32342	0.856083	1.25883	0.686773	0.951199	0.999913	0.960336	0.797888	1.17876	0.999886	1.23924	0.999772	1.29042	0.839113
EMQU_0588	operon_0362	626439	627047	1	phosphoesterase or phosphohydrolase			42.0216	42.4377	30.1758	40.468	49.3968	1.0099	0.929362	0.718103	0.990331	0.711061	0.999913	1.34108	0.907966	1.16398	0.999886	1.63697	0.999772	1.22064	0.703576
EMQU_0589	operon_0363	627204	627890	1	hypothetical protein			5.9647	4.62926	5.49337	7.02545	7.18793	0.77611	0.995111	0.92098	0.955261	1.18666	0.999913	1.2789	0.999504	1.55272	0.999886	1.30847	0.999772	1.02313	0.999925
EMQU_0590	operon_0364	628195	630108	-1	hypothetical protein			1.48036	0.505155	0.353436	0.9538	0.534761	0.341239	0.531416	0.23875	0.229464	0.699658	0.999913	2.69865	0.421431	1.05861	0.999886	1.51304	0.999772	0.560664	0.455574
EMQU_0591	operon_0365	630760	631026	1	hypothetical protein			0.530036	0	0.10998	0.280347	0.158353	0	0.648868	0.207495	0.660525	#DIV/0!	0.999913	2.54908	0.86276	#DIV/0!	0.999886	1.43984	0.999772	0.564845	0.848908
EMQU_0592	operon_0365	631363	631632	1	hypothetical protein			0.945696	0.122239	0.217515	0.896103	0.156593	0.129258	0.649377	0.230005	0.681063	1.77942	0.999913	4.11973	0.793746	1.28104	0.999886	0.719918	0.999772	0.174749	0.581299
EMQU_0593	operon_0365	631657	631914	1	hypothetical protein			1.12681	0.127925	0	0.669635	0	0.113528	0.579433	0	0.334472	0	0.999913	#DIV/0!	0.424252	0	0.999886	#DIV/0!	0.999772	0	0.443917
EMQU_0594	operon_0366	632307	632594	1	hypothetical protein			1.59701	0.229198	0.203921	1.45967	0.293612	0.143517	0.532028	0.127689	0.346722	0.889712	0.999913	7.15803	0.371449	1.28104	0.999886	1.43984	0.999772	0.20115	0.355855
EMQU_0595	operon_0367	632984	633247	1	hypothetical protein			8.03463	0.625087	0.111229	1.16707	0.399354	0.077799	0.0713933	0.0138438	0.0104404	0.177942	0.962441	10.4924	0.32101	0.638879	0.999886	3.59037	0.999772	0.342186	0.464345
EMQU_0597	operon_0368	633621	633884	1	hypothetical protein			10.8084	1.12516	0.449052	3.68736	0.199677	0.1041	0.0960178	0.0415464	0.00419759	0.399102	0.867563	8.21143	0.126413	0.177466	0.749925	0.444664	0.999772	0.0541518	0.0822118
EMQU_0598	operon_0369	634206	634829	1	hypothetical protein			52.2149	2.22146	0.378218	2.76929	1.09909	0.0425446	0.000104004	0.00724349	1.83726e-09	0.170256	0.161116	7.32195	0.107834	0.494761	0.801326	2.90598	0.999772	0.396886	0.440703
EMQU_0599	operon_0370	635029	636150	1	tRNA 2-thiouridine(34) synthase MnmA	K00566	trmU; tRNA (5-methyl aminomethyl-2-thiouridylate)-methyltransferase	335.314	175.998	61.0409	294.506	188.529	0.524876	0.674615	0.182041	0.0344086	0.346827	0.647107	4.82473	0.0338756	1.0712	0.999886	3.08857	0.761577	0.640155	0.610108
EMQU_0600	operon_0371	636181	637443	-1	MFS transporter			317.094	177.349	73.822	283.113	161.371	0.559296	0.683318	0.232808	0.0973847	0.416252	0.967737	3.83507	0.109466	0.909908	0.999886	2.18595	0.999772	0.56999	0.501037
EMQU_0601	operon_0372	637591	638157	1	TetR/AcrR family transcriptional regulator			213.13	116.693	52.8472	172.309	105.902	0.547518	0.678528	0.247957	0.115159	0.452875	0.999913	3.2605	0.22554	0.907533	0.999886	2.00394	0.999772	0.614609	0.585942
EMQU_0602	operon_0372	638282	638659	1	DUF1033 family protein			426.92	256.285	147.514	439.629	273.627	0.600312	0.827023	0.34553	0.250226	0.575585	0.999913	2.98026	0.380368	1.06767	0.999886	1.85493	0.999772	0.622405	0.634586
EMQU_0603	operon_0372	638592	640667	1	DNA topoisomerase III			382.748	227.27	94.8547	363.466	153.242	0.593784	0.754868	0.247825	0.186797	0.417366	0.999913	3.83182	0.308486	0.674273	0.999886	1.61555	0.999772	0.421613	0.419967
EMQU_0604	operon_0373	640669	641154	-1	deacylase			262.445	221.085	117.612	341.002	161.207	0.842407	0.94305	0.448142	0.553142	0.531978	0.999913	2.89937	0.378946	0.729165	0.999886	1.37067	0.999772	0.472746	0.401996
EMQU_0605	operon_0374	641569	642210	1	amino acid ABC transporter permease			3.09079	4.01748	5.37699	6.89429	9.36985	1.29982	0.827023	1.73968	0.481917	1.3384	0.999913	1.28218	0.999504	2.33227	0.999886	1.74258	0.999772	1.35907	0.844232
EMQU_0606	operon_0374	642231	642866	1	amino acid ABC transporter ATP-binding protein			2.30493	7.1035	3.93309	6.10338	6.6212	3.08188	0.34614	1.70639	0.447299	0.553684	0.999913	1.5518	0.92077	0.932104	0.999886	1.68346	0.999772	1.08484	0.999925
EMQU_0607	operon_0374	642885	643697	1	amino acid ABC superfamily ATP-binding cassettetransporter -binding protein			2.79828	6.74025	6.56703	8.50807	11.671	2.40871	0.355399	2.34681	0.177916	0.974301	0.999913	1.29557	0.998542	1.73154	0.999886	1.77721	0.999772	1.37175	0.799376
EMQU_0608	operon_0375	643903	645348	1	glycoside hydrolase family 1 protein	K01223	glycoside hydrolase	3.58172	154.545	65.0764	5.26568	293.837	43.1481	3.15472e-11	18.169	2.45471e-09	0.421085	0.978236	0.0809154	1.07147e-07	1.90131	0.763682	4.51526	0.14583	55.8023	0
EMQU_0609	operon_0376	645485	647026	-1	hypothetical protein			1.12622	0.957547	0.861897	1.15423	1.12919	0.850232	0.974557	0.765302	0.931839	0.90011	0.999913	1.33918	0.982779	1.17925	0.999886	1.31012	0.999772	0.978303	0.999925
EMQU_0610	operon_0377	647452	649884	1	cell division protein FtsK			143.333	187.784	121.609	230.946	163.881	1.31012	0.935552	0.848434	0.999918	0.647602	0.999913	1.89909	0.706756	0.872713	0.999886	1.34761	0.999772	0.709608	0.837143
EMQU_0611		650070	650774	1	hypothetical protein			0.964392	0.327705	0.291563	3.35306	0.718125	0.339805	0.752691	0.302328	0.623222	0.889712	0.999913	11.5003	0.0282367	2.19138	0.999886	2.46302	0.999772	0.21417	0.0687088
EMQU_0614	operon_0378	651324	652397	1	23S rRNA (adenine(2503)-C(2))-methyltransferase RlmN			28.0271	62.202	31.8806	67.7955	137.275	2.21935	0.648868	1.13749	0.636522	0.512534	0.999913	2.12654	0.840893	2.20693	0.747139	4.30592	0.532827	2.02485	0.340414
EMQU_0615	operon_0378	652483	653025	1	aminoglycoside N-acetyltransferase AAC(6')-Ii			86.1234	122.417	70.0948	137.755	236.312	1.42142	0.761794	0.813888	0.906775	0.572589	0.999913	1.96526	0.793746	1.93038	0.999886	3.37132	0.728093	1.71545	0.478487
EMQU_0616	operon_0379	653358	655025	1	peptide ABC transporter substrate-binding protein	K15580	peptide ABC transporter peptide-binding protein	13.3073	15.9248	13.4528	31.146	75.6967	1.1967	0.81679	1.01093	0.611768	0.844771	0.999913	2.3152	0.786155	4.75338	0.0839199	5.62683	0.140048	2.43038	0.138626
EMQU_0617	operon_0380	655118	655462	-1	DUF3899 domain-containing protein			25.6368	38.4086	40.6636	101.573	88.1399	1.49818	0.657779	1.58614	0.32903	1.05871	0.999913	2.49789	0.733776	2.2948	0.999886	2.16754	0.999772	0.867748	0.99038
EMQU_0618	operon_0381	655543	656484	1	ABC transporter permease	K15581	dppB; oligopeptide ABC superfamily ATP binding cassette transporter, membrane protein	2.54901	3.66448	2.31604	8.29168	16.1767	1.43761	0.859329	0.908604	0.89866	0.632023	0.999913	3.58011	0.418407	4.41446	0.270817	6.98465	0.15794	1.95096	0.39562
EMQU_0619	operon_0381	656485	657528	1	ABC transporter permease	K15582	peptide ABC transporter permease	3.95605	8.15368	4.11595	11.8403	32.2982	2.06107	0.666558	1.04042	0.879172	0.504796	0.999913	2.87669	0.5321	3.96119	0.430556	7.8471	0.098005	2.72782	0.221058
EMQU_0620	operon_0381	657534	658616	1	ABC transporter ATP-binding protein	K15583	peptide ABC transporter ATP-binding protein	4.99243	9.10504	5.93506	13.3289	30.4492	1.82377	0.764508	1.18881	0.731189	0.651843	0.999913	2.24579	0.810677	3.34421	0.512893	5.1304	0.36243	2.28445	0.277906
EMQU_0621	operon_0381	658591	659544	1	ABC transporter ATP-binding protein	K10823	dppF; oligopeptide ABC superfamily ATP binding cassette transporter, ABC protein	6.2238	8.66542	8.6802	16.7587	28.5381	1.3923	0.894812	1.39468	0.616917	1.00171	0.999913	1.93069	0.919161	3.29333	0.569039	3.28772	0.969454	1.70288	0.466471
EMQU_0622	operon_0381	659557	660564	1	transposase			4.37813	7.12175	7.23555	22.9616	17.6572	1.62666	0.720312	1.65266	0.386729	1.01598	0.999913	3.17345	0.638143	2.47933	0.999886	2.44034	0.999772	0.768987	0.999925
EMQU_0623	operon_0382	660872	>661375	-1	ISL3 family transposase			1.54436	0.851308	0.759585	2.90809	0.460853	0.551237	0.895087	0.491845	0.765971	0.892256	0.999913	3.82852	0.285158	0.541347	0.999886	0.606717	0.999772	0.158473	0.0576511
EMQU_0624	operon_0383	661583	668338	1	hypothetical protein			7.95495	6.44222	7.01045	10.1526	7.56272	0.809838	0.999285	0.881269	0.863633	1.0882	0.999913	1.4482	0.984602	1.17393	0.999886	1.07878	0.999772	0.744907	0.768861
EMQU_0625	operon_0384	668887	669339	1	IS200/IS605 family transposase			3.65017	7.41471	17.3488	7.39981	11.2536	2.03133	0.603114	4.75287	0.0146369	2.33978	0.526407	0.426532	0.145713	1.51774	0.999886	0.648668	0.999772	1.5208	0.707701
EMQU_0626	operon_0385	669464	670285	-1	NUDIX hydrolase			193.466	144.025	118.422	159.761	128.174	0.744447	0.922021	0.612106	0.699152	0.822229	0.999913	1.34908	0.990972	0.889938	0.999886	1.08235	0.999772	0.802285	0.927781
EMQU_0627	operon_0386	670933	672942	1	methionine--tRNA ligase	K01874	methionyl-tRNA synthetase	71.002	260.594	301.047	186.92	436.209	3.67024	0.213123	4.23998	0.0171456	1.15523	0.999913	0.620901	0.252731	1.6739	0.999886	1.44897	0.999772	2.33367	0.224052
EMQU_0628	operon_0387	673283	674044	1	Fic family protein			26.4137	32.7345	31.8713	38.688	27.9661	1.2393	0.842445	1.20662	0.693321	0.973628	0.999913	1.21388	0.871226	0.85433	0.999886	0.877471	0.999772	0.722863	0.896107
EMQU_0629	operon_0388	674086	674679	-1	hypothetical protein			38.1238	6.68757	1.53984	20.6988	3.10974	0.175417	0.0429232	0.0403906	1.14323e-06	0.230255	0.121212	13.4422	0.000546392	0.465003	0.62634	2.01951	0.999772	0.150237	0.00622979
EMQU_0630	operon_0389	674848	676170	1	amino acid permease			32.4805	30.6794	17.8282	85.3973	90.1375	0.944547	0.876578	0.54889	0.908015	0.581114	0.999913	4.79001	0.204468	2.93805	0.863145	5.05589	0.250341	1.05551	0.805536
EMQU_0631	operon_0389	676307	677083	1	TatD family deoxyribonuclease			58.8453	90.6808	63.1394	113.826	147.848	1.541	0.781396	1.07297	0.77821	0.696282	0.999913	1.80277	0.98264	1.63042	0.999886	2.34161	0.999772	1.2989	0.669497
EMQU_0632	operon_0389	677076	677645	1	ribonuclease M5			61.5175	125.21	77.4423	129.235	193.944	2.03536	0.594185	1.25887	0.593372	0.618499	0.999913	1.66879	0.982722	1.54895	0.999886	2.50436	0.999772	1.5007	0.529076
EMQU_0633	operon_0389	677638	678522	1	16S rRNA (adenine(1518)-N(6)/adenine(1519)-N(6))-dimethyltransferase RsmA			96.1169	148.022	118.413	195.252	210.989	1.54002	0.832875	1.23196	0.610678	0.799966	0.999913	1.64891	0.999504	1.42539	0.999886	1.78181	0.999772	1.0806	0.753964
EMQU_0634	operon_0390	678774	679400	1	hypothetical protein			10.3358	7.41602	3.24717	298.148	8.43533	0.717508	0.972773	0.314168	0.605378	0.43786	0.999913	91.8177	3.09247e-08	1.13745	0.999886	2.59775	0.999772	0.0282924	2.81183e-06
EMQU_0635	operon_0391	679494	680603	-1	sn-glycerol-3-phosphate ABC transporter ATP-binding protein UgpC	K10112	sugar ABC transporter ATP-binding protein	13.1097	163.684	499.688	19.6109	40.7378	12.4857	0.00413908	38.1157	5.48607e-07	3.05275	0.520005	0.0392464	0.000402674	0.24888	0.674278	0.0815264	0.016417	2.0773	0.798589
EMQU_0636	operon_0392	681017	681250	1	hypothetical protein			27.7005	23.0385	18.6149	123.289	22.9991	0.8317	0.873312	0.672006	0.999918	0.807991	0.999913	6.62314	0.130492	0.998289	0.999886	1.23552	0.999772	0.186546	0.0557372
EMQU_0637	operon_0392	681251	681577	1	type II toxin-antitoxin system PemK/MazF family toxin			5.82828	3.95447	1.79934	21.7057	4.13088	0.678496	0.999285	0.308725	0.431442	0.455013	0.913212	12.0632	0.00228077	1.04461	0.999886	2.29578	0.999772	0.190313	0.0172997
EMQU_0638	operon_0392	681641	682072	1	methylglyoxal synthase	K01734	mgsA; methylglyoxal synthase	73.9511	50.2078	38.7454	128.347	51.6018	0.678933	0.933842	0.523933	0.601402	0.7717	0.999913	3.31257	0.0966035	1.02776	0.999886	1.33182	0.999772	0.40205	0.129932
EMQU_0639	operon_0393	682361	682894	1	folate family ECF transporter S component			491.358	870.488	526.209	517.642	1110.98	1.7716	0.747308	1.07093	0.800309	0.604498	0.999913	0.983719	0.806179	1.27627	0.999886	2.11129	0.999772	2.14623	0.264063
EMQU_0640	operon_0394	682972	684747	-1	ABC transporter ATP-binding protein			291.817	123.922	52.0457	223.479	95.6803	0.424657	0.532028	0.178351	0.0171456	0.419987	0.703156	4.2939	0.0672751	0.7721	0.999886	1.83839	0.999772	0.42814	0.278612
EMQU_0641	operon_0394	684749	686464	-1	ABC transporter ATP-binding protein			271.699	73.5624	28.3116	157.543	81.3636	0.270749	0.102949	0.104202	0.000100848	0.384865	0.448822	5.56461	0.0102878	1.10605	0.999886	2.87386	0.743523	0.516453	0.401996
EMQU_0642	operon_0395	686871	687512	-1	chitin-binding protein			5.52754	2.4103	1.47215	4.09076	2.61381	0.436053	0.501607	0.266331	0.116728	0.610776	0.999913	2.77876	0.298826	1.08443	0.999886	1.7755	0.999772	0.638953	0.649193
EMQU_0646	operon_0397	689278	691014	1	chitinase			5.73219	1.43908	1.20908	2.82825	1.56133	0.251052	0.203841	0.210927	0.0553004	0.840174	0.999913	2.33919	0.413401	1.08495	0.999886	1.29134	0.999772	0.552047	0.470735
EMQU_0647	operon_0398	691781	692794	1	NAD(P)H-dependent glycerol-3-phosphate dehydrogenase	K00057	gpsA; glycerol-3-phosphate dehydrogenase	109.49	87.1841	41.0795	72.4994	81.6947	0.796272	0.999285	0.375188	0.266971	0.471182	0.685268	1.76485	0.613367	0.937036	0.999886	1.98869	0.999772	1.12683	0.981209
EMQU_0648	operon_0398	692825	693706	1	UTP--glucose-1-phosphate uridylyltransferase	K00963	galU; UTP-glucose-1-phosphate uridylyltransferase	95.8867	93.4928	46.6136	71.3855	78.0497	0.975034	0.997629	0.486132	0.575643	0.49858	0.939816	1.53143	0.920321	0.834821	0.999886	1.6744	0.999772	1.09336	0.936224
EMQU_0649	operon_0398	693770	694144	1	hypothetical protein			270.435	84.7379	46.5172	94.9222	80.2276	0.313339	0.206412	0.172009	0.00841964	0.548954	0.999913	2.04058	0.673903	0.946773	0.999886	1.72469	0.999772	0.845193	0.970437
EMQU_0650	operon_0399	694654	695259	1	SIS domain-containing protein			99.6775	14.2665	7.74239	74.3399	18.5754	0.143127	0.00636094	0.0776743	8.07902e-05	0.542695	0.999913	9.60167	0.000661602	1.30203	0.999886	2.39918	0.999772	0.249872	0.0213696
EMQU_0651	operon_0400	695781	697520	1	putative basic amino acid antiporter YfcC			55.9363	60.4665	43.4356	31.8397	109.87	1.08099	0.971129	0.77652	0.952814	0.718342	0.999913	0.733033	0.357794	1.81704	0.958753	2.52949	0.999772	3.45071	0.0311269
EMQU_0652	operon_0401	697724	698914	1	beta-aspartyl-peptidase			18.8435	23.6475	18.1794	10.3538	37.8501	1.25494	0.853554	0.964759	0.824605	0.768768	0.999913	0.569535	0.270007	1.6006	0.999886	2.08203	0.999772	3.65566	0.0375925
EMQU_0653	operon_0401	699005	699226	1	CsbD family protein			7219.57	5888.78	3198.25	5044.16	3302.94	0.815669	0.999285	0.442997	0.587411	0.543109	0.978236	1.57716	0.89513	0.560887	0.85789	1.03273	0.999772	0.654805	0.707471
EMQU_0654	operon_0402	699289	699954	-1	ABC transporter ATP-binding protein			35.5009	10.6448	9.61034	23.6856	16.7304	0.299846	0.347596	0.270707	0.191966	0.902819	0.999913	2.4646	0.476263	1.5717	0.999886	1.74088	0.999772	0.706353	0.721708
EMQU_0655	operon_0402	699967	701475	-1	ABC transporter permease			46.2869	8.36864	4.90172	17.4732	11.7871	0.180799	0.0243854	0.105899	0.00224274	0.585725	0.999913	3.5647	0.112895	1.40848	0.999886	2.40468	0.999772	0.674581	0.555953
EMQU_0656	operon_0403	701949	703628	1	RNase J family beta-CASP ribonuclease	K12574	metallo-beta-lactamase superfamily hydrolase	212.799	292.604	229.314	143.951	254.356	1.37503	0.873953	1.07761	0.711839	0.7837	0.999913	0.627746	0.389612	0.869285	0.999886	1.10921	0.999772	1.76697	0.502031
EMQU_0657	operon_0403	703741	704091	1	hypothetical protein	K02760	hypothetical protein CLORAM_03138	8.20364	9.11313	6.98729	18.8214	8.81069	1.11086	0.996505	0.851731	0.999918	0.766728	0.999913	2.69366	0.339907	0.966813	0.999886	1.26096	0.999772	0.468121	0.456516
EMQU_0658	operon_0404	704521	705201	1	metal-dependent hydrolase			46.7877	33.2809	36.4926	46.8397	40.154	0.711317	0.939199	0.779962	0.999918	1.0965	0.999913	1.28354	0.987854	1.20652	0.999886	1.10033	0.999772	0.857264	0.845835
EMQU_0659	operon_0404	705211	706542	1	CBS domain-containing protein			88.6827	69.8486	68.0984	96.8212	89.6819	0.787625	0.965103	0.767889	0.999918	0.974943	0.999913	1.42178	0.930429	1.28395	0.999886	1.31695	0.999772	0.926263	0.981491
EMQU_0660	operon_0404	706558	707508	1	bifunctional oligoribonuclease/PAP phosphatase NrnA	K06881	DHH family protein	169.392	191.721	196.003	248.064	244.74	1.13182	0.995111	1.1571	0.763113	1.02234	0.999913	1.26562	0.979505	1.27655	0.999886	1.24866	0.999772	0.986601	0.988356
EMQU_0661	operon_0405	707808	708140	1	alkylphosphonate utilization protein			88.0793	115.186	153.171	147.179	176.701	1.30776	0.873313	1.73902	0.239959	1.32977	0.962441	0.960879	0.508756	1.53405	0.999886	1.15362	0.999772	1.20059	0.730798
EMQU_0662	operon_0405	708218	708922	1	Zn-dependent protease			155.931	336.31	347.517	329.502	562.656	2.15679	0.50972	2.22866	0.152903	1.03332	0.999913	0.948159	0.655998	1.67303	0.999886	1.61907	0.999772	1.7076	0.380458
EMQU_0663	operon_0406	709048	710523	-1	transcriptional regulator			3.5485	5.81928	10.1214	6.63728	4.44826	1.63993	0.655288	2.85229	0.0436332	1.73928	0.767013	0.655769	0.409447	0.7644	0.999886	0.439492	0.349155	0.670193	0.631052
EMQU_0664	operon_0407	710992	711537	1	hypothetical protein			1.1945	2.03935	1.24297	1.81959	1.41098	1.70729	0.852065	1.04058	0.898045	0.60949	0.999913	1.46391	0.913494	0.691875	0.999886	1.13517	0.999772	0.775435	0.845835
EMQU_0665	operon_0408	711805	712140	1	hypothetical protein			711.661	587.044	867.865	747.728	750.203	0.824892	0.99412	1.21949	0.920555	1.47836	0.999913	0.861571	0.659671	1.27793	0.999886	0.864424	0.999772	1.00331	0.991316
EMQU_0666	operon_0409	712211	713062	-1	fis family DNA-binding protein			7.18007	12.4398	24.3613	14.4912	19.4063	1.73255	0.688869	3.3929	0.041722	1.95833	0.672182	0.594847	0.23228	1.56001	0.999886	0.796603	0.999772	1.33917	0.756925
EMQU_0667	operon_0410	713194	713688	1	nucleoside deaminase			18.0393	5.49907	6.30801	6.64899	8.76676	0.304839	0.550719	0.349682	0.478595	1.1471	0.999913	1.05405	0.996372	1.59422	0.999886	1.38978	0.999772	1.31851	0.928247
EMQU_0668	operon_0411	713941	715377	1	phosphoesterase-related protein YunD			72.6676	85.8704	58.0934	126.191	95.6214	1.18169	0.885705	0.79944	0.98819	0.676524	0.999913	2.17221	0.688433	1.11355	0.999886	1.64599	0.999772	0.757751	0.951173
EMQU_0669	operon_0411	715389	716072	1	DUF1027 domain-containing protein			236.435	251.9	192.753	367.786	253.962	1.06541	0.974557	0.815247	0.999918	0.765199	0.999913	1.90806	0.783098	1.00819	0.999886	1.31755	0.999772	0.690517	0.835125
EMQU_0670	operon_0411	716077	716841	1	TIGR01457 family HAD-type hydrolase	K01101	HAD superfamily hydrolase	244.493	298.807	261.956	453.227	363.752	1.22215	0.942206	1.07143	0.88405	0.876675	0.999913	1.73016	0.863737	1.21735	0.999886	1.3886	0.999772	0.802583	0.99038
EMQU_0671	operon_0411	716846	717493	1	TIGR01906 family membrane protein			148.097	204.652	194.922	402.805	271.083	1.38188	0.769456	1.31618	0.540479	0.952458	0.999913	2.06649	0.744462	1.32461	0.999886	1.39073	0.999772	0.672989	0.844232
EMQU_0672	operon_0412	717600	718109	-1	phosphatidylglycerophosphatase A			88.1635	118.261	95.7271	97.6776	131.704	1.34139	0.827023	1.08579	0.717914	0.809455	0.999913	1.02038	0.700339	1.11367	0.999886	1.37582	0.999772	1.34835	0.596059
EMQU_0673	operon_0412	718202	719200	-1	NAD(P)/FAD-dependent oxidoreductase			26.5793	63.0757	58.2932	40.4431	80.8668	2.37311	0.351007	2.19318	0.1081	0.924179	0.999913	0.693787	0.386223	1.28206	0.999886	1.38724	0.999772	1.99952	0.285298
EMQU_0674	operon_0413	719390	720502	1	citrate transporter			27.9168	35.0398	31.8529	40.972	38.4159	1.25515	0.889884	1.14099	0.79223	0.90905	0.999913	1.28629	0.94728	1.09635	0.999886	1.20604	0.999772	0.937613	0.994028
EMQU_0675	operon_0413	720553	721137	1	peptidylprolyl isomerase			404.787	466.895	424.079	276.13	532.675	1.15343	0.988401	1.04766	0.863633	0.908296	0.999913	0.65113	0.299651	1.14089	0.999886	1.25608	0.999772	1.92907	0.327658
EMQU_0676	operon_0414	721282	722448	-1	pyridoxal phosphate-dependent aminotransferase	K14155	class II aminotransferase	40.8763	47.0616	32.3948	42.4241	39.0662	1.15132	0.854087	0.792507	0.999918	0.688349	0.999913	1.3096	0.890993	0.830108	0.999886	1.20594	0.999772	0.920848	0.951415
EMQU_0677	operon_0415	722539	722919	1	RNA-binding protein			49.5544	24.5108	22.4169	28.5716	26.2473	0.494625	0.817793	0.452369	0.699152	0.91457	0.999913	1.27456	0.999504	1.07084	0.999886	1.17087	0.999772	0.91865	0.999925
EMQU_0678	operon_0415	722991	723353	1	hypothetical protein			754.507	563.207	121.143	922.835	627.244	0.746457	0.916318	0.160559	0.0218371	0.215095	0.0128421	7.61774	0.0110091	1.1137	0.999886	5.17772	0.218654	0.679693	0.756477
EMQU_0682	operon_0418	729709	730095	1	hypothetical protein			17.6555	13.0385	9.43982	28.8456	7.36535	0.738493	0.903708	0.534666	0.71525	0.723996	0.999913	3.05574	0.202978	0.564892	0.999886	0.780242	0.999772	0.255337	0.0469558
EMQU_0684	operon_0421	731067	732395	1	aminopeptidase C			20.9677	59.1777	60.1695	59.2513	83.7909	2.82232	0.138837	2.86962	0.045916	1.01676	0.999913	0.984739	0.717834	1.41592	0.999886	1.39258	0.999772	1.41416	0.656889
EMQU_0685	operon_0422	732577	733410	1	fructosamine-3-kinase			58.5849	58.1894	98.3051	37.4617	96.155	0.993249	0.924142	1.67799	0.280177	1.6894	0.93869	0.381075	0.0509121	1.65245	0.999886	0.978128	0.999772	2.56676	0.11393
EMQU_0686	operon_0422	733425	734174	1	acyl-ACP thioesterase	K01071	fat; acyl-ACP thioesterase	68.0806	95.4415	127.58	97.383	151.637	1.40189	0.804246	1.87395	0.326536	1.33673	0.999913	0.763312	0.498644	1.58879	0.999886	1.18856	0.999772	1.55712	0.470853
EMQU_0688	operon_0423	734379	735347	-1	asparaginase	K01424	L-asparaginase	35.885	52.3495	56.7917	61.332	78.9077	1.45881	0.702056	1.5826	0.28335	1.08486	0.999913	1.07995	0.650269	1.50732	0.999886	1.38942	0.999772	1.28657	0.606227
EMQU_0689	operon_0424	735491	736324	1	DUF72 domain-containing protein			19.6887	23.9582	26.9119	59.7032	36.2836	1.21685	0.832326	1.36687	0.52147	1.12329	0.999913	2.21847	0.603269	1.51445	0.999886	1.34824	0.999772	0.607733	0.6988
EMQU_0690	operon_0424	736445	737284	1	Cof-type HAD-IIB family hydrolase			33.2216	46.2982	39.9922	101.883	58.8319	1.39362	0.707361	1.2038	0.6339	0.863797	0.999913	2.54756	0.511622	1.27072	0.999886	1.47108	0.999772	0.577447	0.692906
EMQU_0691	operon_0424	737316	737870	1	cof family protein			45.5804	60.7766	59.6626	135.582	80.2711	1.33339	0.827023	1.30895	0.694799	0.981671	0.999913	2.27248	0.671787	1.32076	0.999886	1.34542	0.999772	0.592048	0.753451
EMQU_0692	operon_0425	738074	739795	1	septation ring formation regulator EzrA			183.231	322.862	266.842	555.396	372.577	1.76205	0.803961	1.45631	0.594503	0.826488	0.999913	2.08137	0.86276	1.15398	0.999886	1.39625	0.999772	0.670831	0.84101
EMQU_0693	operon_0426	739994	741136	1	cysteine desulfurase	K04487	iscS2; pyridoxal phosphate-dependent transferase	12.9652	33.3548	18.8004	36.5042	38.1296	2.57264	0.402602	1.45007	0.263894	0.563648	0.999913	1.94167	0.797892	1.14315	0.999886	2.02813	0.999772	1.04453	0.999925
EMQU_0694	operon_0426	741156	742367	1	tRNA 4-thiouridine(8) synthase ThiI	K03151	thiazole biosynthesis protein ThiI	19.7037	81.7408	43.6869	68.3648	85.421	4.14851	0.164031	2.2172	0.125081	0.534457	0.999913	1.56488	0.96894	1.04502	0.999886	1.9553	0.999772	1.24949	0.884884
EMQU_0695	operon_0427	742627	743280	1	redox-sensing transcriptional repressor Rex			14.3447	28.0075	41.7427	61.3963	41.6053	1.95247	0.668538	2.90998	0.0556186	1.49041	0.832515	1.47083	0.993334	1.4855	0.999886	0.996709	0.999772	0.677653	0.803615
EMQU_0696	operon_0428	743644	746289	1	valine--tRNA ligase	K01873	valS; valine--tRNA ligase	23.1142	71.3547	80.6234	40.4852	144.778	3.08705	0.319559	3.48805	0.0233155	1.1299	0.999913	0.502153	0.083351	2.02898	0.879558	1.79573	0.999772	3.57606	0.0304081
EMQU_0697	operon_0428	746411	747724	1	bifunctional folylpolyglutamate synthase/dihydrofolate synthase	K11754	bifunctional folylpolyglutamate synthase/dihydrofolate synthase family protein	49.2843	37.9793	39.5149	91.158	51.6488	0.770616	0.970958	0.801773	0.980366	1.04043	0.999913	2.30693	0.552602	1.35992	0.999886	1.30707	0.999772	0.566585	0.638848
EMQU_0698	operon_0428	747714	748367	1	HAD family phosphatase			113.939	78.5372	65.164	181.813	87.9953	0.689294	0.936498	0.571921	0.644447	0.829721	0.999913	2.79008	0.510631	1.12043	0.999886	1.35037	0.999772	0.483988	0.58386
EMQU_0699	operon_0428	748431	749123	1	JAB domain-containing protein			15.2665	8.09087	6.2038	18.1215	12.1358	0.529977	0.616579	0.406368	0.326988	0.766765	0.999913	2.92104	0.225611	1.49994	0.999886	1.95619	0.999772	0.669688	0.604503
EMQU_0700	operon_0428	749273	749473	1	cold-shock protein			3893.55	5343.86	5877.04	5816.15	8878.82	1.37249	0.877804	1.50943	0.60178	1.09977	0.999913	0.98964	0.774872	1.6615	0.999886	1.51076	0.999772	1.52658	0.686822
EMQU_0701	operon_0429	749805	751484	-1	ribonuclease J	K12574	metallo-beta-lactamase superfamily protein	265.543	420.432	218.47	570.762	328.899	1.58329	0.856083	0.822728	0.999918	0.519631	0.999913	2.61255	0.612408	0.782287	0.999886	1.50547	0.999772	0.576245	0.712694
EMQU_0702	operon_0429	751486	751698	-1	DUF1447 family protein			258.587	225.884	140.438	355.123	137.877	0.873532	0.999285	0.543099	0.60259	0.621727	0.999913	2.52868	0.498056	0.610389	0.775284	0.981764	0.999772	0.388251	0.203464
EMQU_0703	operon_0430	752083	753813	1	ABC transporter ATP-binding protein	K18887	ABC transporter ATP-binding protein/permease	13.8448	26.7699	38.5758	46.7593	53.4075	1.93358	0.425923	2.7863	0.0333296	1.44101	0.988409	1.21214	0.847989	1.99506	0.981379	1.38448	0.999772	1.14218	0.732088
EMQU_0704	operon_0430	753810	755570	1	ABC transporter ATP-binding protein	K18888	ABC transporter ATP-binding protein/permease	30.5414	81.6965	94.395	92.8553	134.477	2.67494	0.310145	3.09072	0.0289162	1.15543	0.999913	0.983689	0.583289	1.64605	0.999886	1.42462	0.999772	1.44824	0.503348
EMQU_0705	operon_0430	755643	756131	1	gamma carbonic anhydrase family protein			38.4517	49.4442	24.1962	45.114	30.8982	1.28588	0.946165	0.629263	0.815354	0.489364	0.999913	1.86451	0.858652	0.62491	0.999886	1.27698	0.999772	0.684891	0.799376
EMQU_0706	operon_0431	756214	756807	-1	ATP-dependent Clp endopeptidase proteolytic subunit ClpP			334.115	488.245	259.649	549.047	557.012	1.46131	0.859329	0.777125	0.999918	0.531801	0.999913	2.11457	0.5962	1.14085	0.999886	2.14525	0.999772	1.01451	0.999925
EMQU_0707	operon_0432	756988	757515	1	hypothetical protein			52.9881	51.5783	66.2017	399.268	83.7843	0.973394	0.974557	1.24937	0.739221	1.28352	0.999913	6.03109	0.232398	1.62441	0.999886	1.26559	0.999772	0.209844	0.152697
EMQU_0708	operon_0432	757650	758384	1	glycerophosphodiester phosphodiesterase	K01126	glpQ2; glycerophosphodiester phosphodiesterase	140.697	110.846	97.5159	95.626	110.589	0.787835	0.942206	0.693092	0.896075	0.879743	0.999913	0.98062	0.819277	0.997683	0.999886	1.13406	0.999772	1.15647	0.877369
EMQU_0709	operon_0432	758392	759315	1	tRNA (adenosine(37)-N6)-dimethylallyltransferase MiaA			124.47	99.9087	87.2598	93.484	120.285	0.802673	0.927346	0.701051	0.852945	0.873396	0.999913	1.07133	0.981716	1.20395	0.999886	1.37846	0.999772	1.28669	0.802557
EMQU_0710	operon_0432	759312	760556	1	GTPase HflX			144.054	134.899	116.788	116.107	157.847	0.936445	0.974557	0.810724	0.978836	0.865746	0.999913	0.994166	0.890993	1.17011	0.999886	1.35157	0.999772	1.3595	0.685455
EMQU_0711	operon_0433	760726	761121	1	MerR family transcriptional regulator			183.265	43.4127	28.8322	130.422	46.5492	0.236884	0.249353	0.157325	0.016735	0.664143	0.999913	4.52348	0.0514678	1.07225	0.999886	1.61449	0.999772	0.356912	0.118107
EMQU_0712	operon_0433	761150	762490	1	type I glutamate--ammonia ligase	K01915	glutamine synthetase	264.211	135.188	62.2237	246.22	90.553	0.511668	0.773125	0.235507	0.0488085	0.460274	0.569701	3.95701	0.0672751	0.669829	0.954492	1.45528	0.999772	0.367773	0.148555
EMQU_0714	operon_0434	763147	764757	1	CTP synthase	K01937	pyrG; CTP synthetase	45.8874	101.377	126.068	79.7534	265.879	2.20925	0.600528	2.74734	0.0740938	1.24356	0.988057	0.63262	0.559424	2.62268	0.422759	2.109	0.999772	3.33376	0.155765
EMQU_0715	operon_0435	765020	765889	1	fructose-bisphosphate aldolase	K01624	fba; fructose-bisphosphate aldolase	1247.45	1981.45	1267.09	1458.08	2105.58	1.5884	0.904471	1.01574	0.926676	0.639477	0.999913	1.15073	0.920321	1.06265	0.999886	1.66174	0.999772	1.44407	0.771822
EMQU_0716	operon_0436	766063	767334	1	UDP-N-acetylglucosamine 1-carboxyvinyltransferase	K00790	murAB; UDP-N-acetylglucosamine 1-carboxyvinyltransferase	73.7906	96.0529	55.7099	88.9042	96.7351	1.3017	0.869925	0.754973	0.999918	0.579992	0.999913	1.59584	0.815018	1.0071	0.999886	1.73641	0.999772	1.08808	0.970437
EMQU_0717	operon_0436	767331	768626	1	transcription termination factor Rho	K03628	rho; transcription termination factor Rho	115.067	197.346	113.302	201.297	181.753	1.71505	0.707566	0.984656	0.829295	0.574127	0.999913	1.77664	0.86276	0.920987	0.999886	1.60415	0.999772	0.902914	0.999925
EMQU_0718	operon_0436	768723	768986	1	type B 50S ribosomal protein L31	K02909	50S ribosomal protein L31p	349.141	596.825	853.688	1684.45	1928.48	1.70941	0.648868	2.44511	0.090378	1.43038	0.987904	1.97314	0.821047	3.23123	0.625799	2.259	0.999772	1.14487	0.936224
EMQU_0719	operon_0437	769680	771899	1	S-layer protein			2.62884	1.48279	1.21007	9.18391	1.73042	0.564046	0.859329	0.460307	0.765971	0.81608	0.999913	7.58954	0.00762948	1.16701	0.999886	1.43001	0.999772	0.188419	0.00991243
EMQU_0720	operon_0438	772057	773361	-1	PTS sugar transporter subunit IIC	K02761	PTS system transporter subunit IIC	2.1983	1.49216	3.69862	4.02638	1.53706	0.678779	0.90338	1.68249	0.555593	2.4787	0.662287	1.08862	0.92077	1.03009	0.999886	0.415578	0.999772	0.381748	0.266734
EMQU_0721	operon_0439	773921	774724	-1	TPM domain-containing protein			73.4398	146.611	119.326	65.3964	114.958	1.99634	0.564567	1.62481	0.413796	0.813895	0.999913	0.548048	0.32101	0.784104	0.999886	0.963397	0.999772	1.75787	0.501882
EMQU_0722	operon_0439	774721	775914	-1	hypothetical protein			72.2302	121.585	122.925	53.1959	92.6571	1.6833	0.643773	1.70186	0.295263	1.01102	0.999913	0.432749	0.116123	0.762077	0.999886	0.753767	0.999772	1.74181	0.478061
EMQU_0723	operon_0439	775932	777179	-1	hypothetical protein			77.6061	101.463	120.157	54.3825	80.0145	1.30741	0.761794	1.54829	0.399676	1.18425	0.999913	0.452595	0.253109	0.78861	0.999886	0.665915	0.999772	1.47133	0.769992
EMQU_0724	operon_0440	777644	779380	1	DNA polymerase III subunit gamma/tau	K02343	DNA polymerase III subunits gamma and tau	96.1664	106.532	93.5927	112.609	103.541	1.10779	0.917049	0.973237	0.798194	0.87854	0.999913	1.20318	0.999504	0.971924	0.999886	1.10629	0.999772	0.919473	0.918449
EMQU_0725	operon_0440	779399	779710	1	YbaB/EbfC family nucleoid-associated protein			49.0059	85.9238	80.283	83.5392	81.1248	1.75334	0.575365	1.63823	0.315176	0.93435	0.999913	1.04056	0.896869	0.944147	0.999886	1.01049	0.999772	0.971099	0.989554
EMQU_0726	operon_0440	779734	780330	1	recombination protein RecR	K06187	recR; recombination protein RecR	112.538	209.327	183.026	143.973	227.041	1.86006	0.571428	1.62636	0.289327	0.874357	0.999913	0.786627	0.71247	1.08463	0.999886	1.24048	0.999772	1.57697	0.685455
EMQU_0727	operon_0440	780420	781082	1	dTMP kinase	K00943	tmk; dTMP kinase	140.625	254.578	220.113	160.962	297.828	1.81034	0.546762	1.56525	0.24891	0.864618	0.999913	0.731268	0.441664	1.16989	0.999886	1.35307	0.999772	1.8503	0.371259
EMQU_0728	operon_0440	781079	781408	1	hypothetical protein			131.101	254.027	263.876	215.991	318.856	1.93764	0.452225	2.01276	0.149194	1.03877	0.999913	0.818533	0.51741	1.2552	0.999886	1.20836	0.999772	1.47625	0.616498
EMQU_0729	operon_0440	781417	782355	1	DNA polymerase III subunit delta'	K02341	holB; DNA-directed DNA polymerase III delta' subunit	50.199	70.1714	63.0491	77.7377	86.131	1.39786	0.825087	1.25598	0.559613	0.8985	0.999913	1.23297	0.999504	1.22744	0.999886	1.36609	0.999772	1.10797	0.976424
EMQU_0730	operon_0440	782395	783219	1	stage 0 sporulation family protein			44.0448	67.4464	58.3873	87.5201	68.7539	1.53131	0.70703	1.32563	0.483559	0.865685	0.999913	1.49896	0.92077	1.01939	0.999886	1.17755	0.999772	0.785579	0.799376
EMQU_0731	operon_0440	783212	783559	1	DNA replication initiation control protein YabA			34.0881	67.9895	68.7215	103.589	87.8711	1.99452	0.37318	2.016	0.149015	1.01077	0.999913	1.50738	0.919161	1.29242	0.999886	1.27866	0.999772	0.848264	0.886388
EMQU_0732	operon_0440	783699	784568	1	16S rRNA (cytidine(1402)-2'-O)-methyltransferase			38.1186	47.2106	26.9763	122.067	29.7616	1.23852	0.974557	0.707692	0.95363	0.571403	0.999913	4.52497	0.0979575	0.6304	0.999886	1.10325	0.999772	0.243814	0.0246373
EMQU_0733	operon_0441	784835	785044	-1	hypothetical protein			5.61061	1.12333	1.54334	2.5779	1.65778	0.200215	0.308613	0.275075	0.444576	1.3739	0.999913	1.67034	0.888674	1.47578	0.999886	1.07415	0.999772	0.643075	0.71089
EMQU_0734	operon_0441	785025	785378	-1	hypothetical protein			1.2427	0.759615	0.0829507	1.18753	0.417259	0.611261	0.922021	0.0667504	0.290625	0.109201	0.912267	14.3161	0.234202	0.549303	0.999886	5.0302	0.999772	0.351368	0.452979
EMQU_0735	operon_0441	785407	785766	-1	hypothetical protein			2.99098	0.183359	0.574009	1.06377	0.410305	0.0613038	0.126551	0.191913	0.197681	3.13053	0.999913	1.85323	0.749043	2.23772	0.999886	0.714805	0.999772	0.385707	0.48815
EMQU_0736	operon_0442	786244	787377	1	DNA polymerase IV			129.347	78.4667	17.9116	221.949	17.797	0.606636	0.802552	0.138477	0.000621429	0.22827	0.0203861	12.3914	9.01558e-06	0.226809	0.00792391	0.993599	0.999772	0.0801849	1.84133e-06
EMQU_0737	operon_0443	787480	788082	-1	anaerobic ribonucleoside-triphosphate reductase activating protein			173.61	631.05	93.9643	189.994	97.491	3.63487	0.0226223	0.541237	0.692827	0.148901	0.00131652	2.02198	0.86276	0.15449	0.000135603	1.03753	0.999772	0.513128	0.556042
EMQU_0738	operon_0444	788688	790877	-1	anaerobic ribonucleoside-triphosphate reductase	K21636	nrdD; incomplete anaerobic ribonucleotide reductase large subunit	376.967	771.776	143.298	208.217	175.573	2.04733	0.676215	0.380135	0.37364	0.185673	0.123565	1.45303	0.991583	0.227492	0.217574	1.22523	0.999772	0.843221	0.999925
EMQU_0741	operon_0445	791956	794070	1	ABC transporter permease			43.2914	31.4621	42.2039	24.8653	55.1481	0.726751	0.927346	0.974879	0.999918	1.34142	0.999913	0.58917	0.309986	1.75284	0.999886	1.30671	0.999772	2.21788	0.203464
EMQU_0742	operon_0446	794281	794430	1	teichoic acid D-Ala incorporation-associated protein DltX			59.9702	13.6814	142.162	11.3463	93.8402	0.228137	0.458022	2.37054	0.236317	10.3908	0.0143081	0.0798131	0.000335175	6.85894	0.142756	0.660096	0.999772	8.27052	0.00597184
EMQU_0743	operon_0446	794441	795940	1	D-alanine--poly(phosphoribitol) ligase subunit 1	K03367	D-alanine--poly(phosphoribitol) ligase subunit 1	133.513	49.406	170.326	12.5616	247.149	0.370045	0.733873	1.27572	0.758659	3.44747	0.605142	0.0737507	0.00167778	5.00241	0.334667	1.45104	0.999772	19.6749	0.000230305
EMQU_0744	operon_0446	795940	797145	1	D-alanyl-lipoteichoic acid biosynthesis protein DltB	K03739	basic membrane protein DtlB	77.4707	39.8147	53.1822	12.7284	121.659	0.513932	0.867901	0.686482	0.852665	1.33574	0.999913	0.239336	0.0996524	3.05564	0.875521	2.28759	0.999772	9.5581	0.00444682
EMQU_0745	operon_0446	797173	797406	1	D-alanine--poly(phosphoribitol) ligase subunit DltC	K14188	D-alanine--poly(phosphoribitol) ligase subunit 2	109.489	56.2211	44.9672	18.1412	108.423	0.513486	0.859329	0.4107	0.433157	0.799828	0.999913	0.403432	0.25161	1.92851	0.999886	2.41115	0.999772	5.97659	0.0144012
EMQU_0746	operon_0446	797409	798674	1	D-alanyl-lipoteichoic acid biosynthesis protein DltD	K03740	poly(glycerophosphate chain) D-alanine transferprotein DltD	175.761	112.042	72.4326	42.225	122.665	0.637467	0.90503	0.412109	0.361844	0.64648	0.999913	0.582956	0.275115	1.09481	0.999886	1.6935	0.999772	2.90502	0.0669444
EMQU_0747	operon_0447	798896	799978	1	M42 family peptidase			31.0471	63.0133	63.2729	21.2033	62.308	2.0296	0.425533	2.03796	0.161678	1.00412	0.999913	0.335108	0.0565408	0.988807	0.999886	0.984751	0.999772	2.93861	0.137742
EMQU_0748	operon_0447	799978	800772	1	DUF975 family protein			17.263	50.6361	51.0511	14.6633	49.8475	2.93321	0.119508	2.95725	0.0173239	1.0082	0.999913	0.287229	0.00873506	0.984425	0.999886	0.976423	0.999772	3.39946	0.0476303
EMQU_0749	operon_0447	800834	801574	1	MBL fold hydrolase			73.6563	178.208	135.468	61.1645	182.825	2.41945	0.378893	1.8392	0.234233	0.76017	0.999913	0.451504	0.182582	1.02591	0.999886	1.34958	0.999772	2.98908	0.121007
EMQU_0750	operon_0447	801588	802592	1	lipoyltransferase and lipoate-protein ligase	K03800	lplA; lipoate--protein ligase	61.9371	174.89	139.045	68.2852	213.72	2.82367	0.206412	2.24493	0.0845987	0.79504	0.999913	0.491103	0.102294	1.22203	0.999886	1.53706	0.999772	3.12982	0.0360241
EMQU_0751	operon_0448	802823	804655	-1	hypothetical protein			8.8717	3.87033	2.50923	7.05125	3.06158	0.436256	0.579933	0.282836	0.151198	0.648326	0.999913	2.81012	0.387618	0.79104	0.999886	1.22013	0.999772	0.434191	0.325253
EMQU_0752	operon_0449	804857	805384	1	signal peptidase I	K13280	spsB; signal peptidase I	27.9181	7.1741	3.90957	18.3487	7.87159	0.256969	0.282352	0.140037	0.0197499	0.544956	0.999913	4.69329	0.114639	1.09722	0.999886	2.01342	0.999772	0.428999	0.35963
EMQU_0753	operon_0449	805467	806150	1	O-methyltransferase			85.0201	117.604	129.934	121.932	228.774	1.38325	0.761794	1.52827	0.301902	1.10485	0.999913	0.938413	0.541907	1.94529	0.999886	1.76069	0.999772	1.87624	0.318241
EMQU_0754	operon_0451	806636	807763	-1	site-specific integrase			42.8722	8.95324	5.74851	82.1451	7.98689	0.208836	0.474915	0.134085	0.0525768	0.642059	0.999913	14.2898	0.000463052	0.892067	0.999886	1.38938	0.999772	0.097229	0.000182504
EMQU_0755	operon_0451	807878	808522	-1	hypothetical protein			57.2587	28.8334	16.0999	154.888	16.4085	0.503564	0.909985	0.281179	0.255472	0.558377	0.923231	9.62043	0.00506512	0.569078	0.5347	1.01916	0.999772	0.105937	0.000429775
EMQU_0756	operon_0451	808613	809452	-1	helix-turn-helix domain-containing protein			61.5167	14.2431	5.4859	145.683	7.78751	0.231533	0.564805	0.0891775	0.0088256	0.385161	0.489219	26.5559	5.05484e-05	0.546755	0.61041	1.41955	0.999772	0.0534551	5.23053e-05
EMQU_0757	operon_0452	809625	809858	1	XRE family transcriptional regulator			566.642	2.62201	4.26665	452.765	6.09405	0.00462729	4.24267e-06	0.00752971	5.32059e-07	1.62724	0.999913	106.117	2.22067e-08	2.32419	0.999886	1.4283	0.999772	0.0134596	8.32901e-08
EMQU_0758	operon_0452	809919	810668	1	hypothetical protein			172.111	3.05082	4.86367	314.481	5.94343	0.0177258	0.0002157	0.0282589	0.000165835	1.59422	0.999913	64.6592	1.8977e-08	1.94814	0.999886	1.22201	0.999772	0.0188992	4.43945e-08
EMQU_0759	operon_0452	810682	810996	1	DUF771 domain-containing protein			44.8728	1.37754	0.745767	158.251	2.11272	0.0306989	0.0140347	0.0166196	0.001337	0.541374	0.999913	212.2	7.08015e-08	1.53368	0.999886	2.83295	0.999772	0.0133504	4.1023e-07
EMQU_0761	operon_0453	811274	811609	1	hypothetical protein			173.108	2.52813	2.79662	196.201	3.49068	0.0146043	0.00119153	0.0161554	7.53285e-05	1.10621	0.999913	70.1565	6.23714e-07	1.38074	0.999886	1.24818	0.999772	0.0177913	1.07451e-06
EMQU_0762	operon_0453	811606	811830	1	hypothetical protein			170.944	3.31364	2.08815	189.097	3.38	0.0193844	0.0012873	0.0122154	1.79172e-05	0.630167	0.999913	90.5575	1.15499e-07	1.02003	0.999886	1.61866	0.999772	0.0178744	2.06584e-07
EMQU_0763	operon_0453	811842	812195	1	hypothetical protein			61.1605	1.63996	2.49161	168.833	2.83391	0.026814	0.00955388	0.0407388	0.00389147	1.51931	0.999913	67.7607	2.41599e-07	1.72804	0.999886	1.13738	0.999772	0.0167853	1.18284e-07
EMQU_0764	operon_0453	812188	812379	1	hypothetical protein			122.003	1.03139	3.67625	169.939	4.07246	0.00845386	0.00145708	0.0301326	0.0079049	3.56436	0.904459	46.226	0.000102789	3.9485	0.999886	1.10777	0.999772	0.0239643	7.62475e-05
EMQU_0765	operon_0453	812382	813404	1	DNA recombination protein RecT			238.602	2.97975	3.56361	196.827	3.8614	0.0124884	0.000462846	0.0149354	2.60725e-05	1.19594	0.999913	55.2325	7.35003e-07	1.29588	0.999886	1.08357	0.999772	0.0196183	1.02893e-06
EMQU_0766	operon_0453	813367	814182	1	hypothetical protein			145.581	2.55542	3.78254	186.933	3.75352	0.0175532	0.000245897	0.0259823	0.000103155	1.4802	0.999913	49.4199	1.29694e-07	1.46885	0.999886	0.992328	0.999772	0.0200795	8.32901e-08
EMQU_0767	operon_0453	814200	814991	1	hypothetical protein			189.979	2.34729	3.97821	156.279	4.65417	0.0123555	2.60622e-05	0.0209402	2.30234e-05	1.69481	0.999913	39.2838	5.83539e-07	1.98278	0.999886	1.16992	0.999772	0.0297811	5.87281e-07
EMQU_0768	operon_0453	814991	815839	1	ATP-binding protein			193.042	3.13416	4.2901	177.322	5.7096	0.0162356	0.000728218	0.0222237	0.000137999	1.36882	0.999913	41.3327	3.47081e-06	1.82173	0.999886	1.33088	0.999772	0.0321991	2.3251e-05
EMQU_0769	operon_0453	815836	816078	1	hypothetical protein			284.615	6.87118	9.81514	202.588	7.73486	0.0241421	0.00126074	0.0344857	0.00154727	1.42845	0.999913	20.6403	0.000198663	1.1257	0.999886	0.788054	0.999772	0.0381803	2.32008e-05
EMQU_0770		816075	816263	1	hypothetical protein			141.38	6.36384	5.14447	174.966	5.36604	0.0450123	0.0264587	0.0363875	0.00570918	0.808391	0.999913	34.0105	0.000103131	0.843208	0.999886	1.04307	0.999772	0.030669	4.25131e-05
EMQU_0771	operon_0453	816221	816667	1	DUF1064 domain-containing protein			80.8731	6.91266	5.26761	147.698	9.09153	0.0854754	0.063993	0.0651343	0.00541843	0.762024	0.999913	28.039	2.59883e-06	1.3152	0.999886	1.72593	0.999772	0.0615547	3.16515e-05
EMQU_0772	operon_0454	816688	817122	-1	hypothetical protein			88.7337	7.96033	9.35329	134.837	13.8538	0.0897104	0.0717847	0.105409	0.0418925	1.17499	0.999913	14.416	0.000246811	1.74036	0.999886	1.48117	0.999772	0.102745	0.000647122
EMQU_0773	operon_0455	817174	817746	1	hypothetical protein			141.897	3.54941	4.77169	182.784	4.66209	0.025014	0.00692653	0.0336278	0.00157286	1.34436	0.999913	38.306	1.31915e-05	1.31348	0.999886	0.97703	0.999772	0.0255059	8.02573e-06
EMQU_0774	operon_0455	817746	817934	1	hypothetical protein			173.911	2.49629	4.04534	143.359	3.7449	0.0143538	0.00145708	0.0232609	0.00119877	1.62054	0.999913	35.4379	0.000112039	1.50019	0.999886	0.925731	0.999772	0.0261226	3.51243e-05
EMQU_0775	operon_0455	817945	818139	1	hypothetical protein			51.7245	1.91172	3.17353	110.408	3.30305	0.0369596	0.0218556	0.0613545	0.0261833	1.66004	0.999913	34.7903	4.2776e-05	1.72779	0.999886	1.04081	0.999772	0.0299167	1.11388e-05
EMQU_0777	operon_0455	818264	818659	1	YopX superfamily protein			35.7213	1.71606	3.35342	98.0708	3.22666	0.0480403	0.0366706	0.0938773	0.0678678	1.95414	0.999913	29.245	8.15318e-05	1.88027	0.999886	0.962199	0.999772	0.0329013	1.41758e-05
EMQU_0778	operon_0455	818656	819714	1	DNA (cytosine-5-)-methyltransferase	K00558	putative DNA methylase	180.635	2.78036	3.75263	136.422	5.09487	0.0153922	0.000545679	0.0207747	0.000119914	1.34969	0.999913	36.3536	8.42486e-06	1.83245	0.999886	1.35768	0.999772	0.0373465	2.62926e-05
EMQU_0779	operon_0455	819728	819943	1	hypothetical protein			101.93	1.26746	1.91336	72.1643	2.63875	0.0124345	0.000532846	0.0187713	0.000316993	1.50961	0.999913	37.7159	4.62497e-05	2.08192	0.999886	1.37911	0.999772	0.0365658	2.84121e-05
EMQU_0780	operon_0455	819936	820511	1	DUF1642 domain-containing protein			117.283	1.47474	1.47842	48.1947	1.87037	0.0125742	0.000545679	0.0126056	2.18734e-05	1.0025	0.999913	32.5987	6.33395e-05	1.26827	0.999886	1.26511	0.999772	0.0388086	0.000102462
EMQU_0781	operon_0455	820508	820729	1	hypothetical protein			9.31257	0	1.33256	20.2304	0.618356	0	0.211614	0.143093	0.344151	#DIV/0!	0.619857	15.1816	0.0192672	#DIV/0!	0.999886	0.464036	0.999772	0.0305656	0.001868
EMQU_0782	operon_0455	<820801	821082	1	hypothetical protein			18.4699	0.234075	0.732778	29.2702	0.860655	0.0126733	0.0195736	0.0396741	0.0289844	3.13053	0.999913	39.9442	0.000455179	3.67683	0.999886	1.17451	0.999772	0.0294038	0.000196473
EMQU_0783	operon_0455	821072	821269	1	hypothetical protein			12.7255	0.16669	1.19196	10.7742	0.213536	0.0130989	0.10225	0.093667	0.22785	7.15077	0.864954	9.0391	0.0944545	1.28104	0.999886	0.179147	0.999772	0.0198191	0.0129507
EMQU_0784	operon_0455	821269	821463	1	hypothetical protein			6.38961	1.93668	0.903525	15.0597	0.650464	0.303098	0.891855	0.141405	0.352266	0.466534	0.999913	16.6677	0.0236019	0.335866	0.956568	0.719918	0.999772	0.0431923	0.00813308
EMQU_0785	operon_0456	821814	822290	1	hypothetical protein			58.9952	1.9192	2.22306	46.2291	3.63187	0.0325315	0.0172008	0.037682	0.00513175	1.15832	0.999913	20.7953	0.000820459	1.89239	0.999886	1.63373	0.999772	0.0785624	0.00290995
EMQU_0787	operon_0457	823671	823898	1	hypothetical protein			17.9125	0	0.257584	1.3132	0.556318	0	0.119508	0.0143801	0.0103933	#DIV/0!	0.999913	5.09816	0.417789	#DIV/0!	0.999886	2.15975	0.999772	0.423634	0.556144
EMQU_0788	operon_0457	823952	824194	1	hypothetical protein			4.83627	0.135821	0.120842	1.63508	0	0.0280839	0.150419	0.0249866	0.0743841	0.889712	0.999913	13.5307	0.233823	0	0.999886	0	0.999772	0	0.261111
EMQU_0789	operon_0457	824181	824522	1	HNH endonuclease			7.9881	0.193009	0.346637	1.66693	1.01794	0.0241621	0.042366	0.0433941	0.0218371	1.79596	0.999913	4.80887	0.2364	5.27403	0.999886	2.93661	0.999772	0.610665	0.636353
EMQU_0790	operon_0458	824680	825144	1	phage terminase small subunit P27 family			6.17946	0.588755	0.318095	1.80811	0.477065	0.0952761	0.192529	0.0514762	0.0380694	0.540285	0.999913	5.68416	0.205496	0.810296	0.999886	1.49976	0.999772	0.263848	0.283357
EMQU_0791	operon_0458	825183	826925	1	terminase large subunit			4.15406	0.308553	0.135403	0.885572	0.266517	0.0742774	0.0164886	0.0325954	0.000647556	0.438834	0.999913	6.54025	0.10968	0.863766	0.999886	1.96832	0.999772	0.300955	0.240821
EMQU_0793	operon_0459	827137	828399	1	phage portal protein			12.435	2.67015	2.61349	2.97107	3.27678	0.214729	0.162927	0.210173	0.106052	0.97878	0.999913	1.13682	0.911097	1.22719	0.999886	1.2538	0.999772	1.1029	0.927781
EMQU_0794	operon_0459	828338	828955	1	HK97 family phage prohead protease			10.8249	2.78496	3.33315	2.86591	2.25417	0.257273	0.394715	0.307914	0.415798	1.19684	0.999913	0.859822	0.688474	0.809409	0.999886	0.676289	0.999772	0.786546	0.918449
EMQU_0795	operon_0459	829013	830227	1	phage major capsid protein			8.50914	0.353135	0.340154	0.940909	0.234555	0.0415007	0.0103012	0.0399751	0.0045719	0.963239	0.999913	2.76613	0.52897	0.664208	0.999886	0.689557	0.999772	0.249286	0.220911
EMQU_0796	operon_0459	830245	830538	1	hypothetical protein			2.79393	0.224521	0	0.460339	0.646224	0.0803602	0.218608	0	0.149283	0	0.999913	#DIV/0!	0.496558	2.87824	0.999886	#DIV/0!	0.999772	1.4038	0.936429
EMQU_0797	operon_0459	830525	830878	1	phage gp6-like head-tail connector protein			8.31697	0.372933	0.248852	1.21209	1.37121	0.04484	0.0361828	0.029921	0.010725	0.667284	0.999913	4.87072	0.50773	3.67683	0.999886	5.51015	0.999772	1.13128	0.991717
EMQU_0798	operon_0459	830865	831200	1	head-tail adaptor protein			2.21124	0.309169	0	0.180021	0	0.139817	0.21596	0	0.163362	0	0.999913	#DIV/0!	0.744462	0	0.999886	#DIV/0!	0.999772	0	0.739825
EMQU_0799	operon_0459	831197	831562	1	head-tail joining protein			1.35333	0.0901764	0	0.204515	0.259549	0.0666331	0.325901	0	0.219611	0	0.999913	#DIV/0!	0.589857	2.87824	0.999886	#DIV/0!	0.999772	1.26909	0.999925
EMQU_0800	operon_0459	831559	831975	1	hypothetical protein			3.49701	0	0	0.324555	0	0	0.202393	0	0.0864952	#DIV/0!	0.999913	#DIV/0!	0.498056	#DIV/0!	0.999886	#DIV/0!	0.999772	0	0.506903
EMQU_0801	operon_0459	832016	832594	1	major tail protein			13.5705	0.635436	0.867827	1.4175	0.693248	0.0468246	0.003429	0.0639493	0.00342594	1.36572	0.999913	1.63339	0.859838	1.09098	0.999886	0.798832	0.999772	0.489064	0.61795
EMQU_0802	operon_0459	832665	832991	1	hypothetical protein			2.05571	0	0	0	0	0	0.326977	0	0.174552	#DIV/0!	0.999913	#DIV/0!	0.999504	#DIV/0!	0.999886	#DIV/0!	0.999772	#DIV/0!	0.999925
EMQU_0804	operon_0460	833272	837780	1	phage tail tape measure protein			5.53075	0.176752	0.300782	0.493662	0.269254	0.0319581	0.00145708	0.0543836	0.00589817	1.70171	0.999913	1.64126	0.840893	1.52334	0.999886	0.895178	0.999772	0.545421	0.586434
EMQU_0805	operon_0460	837777	838598	1	phage tail family protein			9.30991	0.688497	0.644347	1.09642	0.654652	0.0739532	0.0148374	0.0692109	0.00643355	0.935875	0.999913	1.7016	0.797966	0.950842	0.999886	1.01599	0.999772	0.597082	0.574511
EMQU_0806	operon_0460	838607	839635	1	phage-associated protein/endopeptidase			8.06049	0.747171	0.229357	0.766742	0.656364	0.0926955	0.0601597	0.0284544	0.000733498	0.306967	0.835433	3.34301	0.381452	0.878466	0.999886	2.86176	0.999772	0.856044	0.861714
EMQU_0807	operon_0460	839635	840681	1	hypothetical protein			11.924	0.535891	0.533924	0.860799	0.836508	0.0449422	0.0141725	0.0447772	0.00710267	0.996329	0.999913	1.61221	0.836049	1.56097	0.999886	1.56672	0.999772	0.971781	0.933493
EMQU_0809	operon_0460	842881	>843138	1	hypothetical protein			4.25107	0.895473	0.227632	1.04914	1.7601	0.210646	0.404893	0.0535471	0.0510784	0.254203	0.988057	4.60894	0.573373	1.96555	0.999886	7.7322	0.997754	1.67765	0.769942
EMQU_0810		843221	843349	1	XkdX family protein			3.01689	1.0234	0.91899	1.16051	1.14504	0.339223	0.767221	0.304615	0.402267	0.89798	0.999913	1.26281	0.805041	1.11886	0.999886	1.24597	0.999772	0.98667	0.933493
EMQU_0811	operon_0461	843360	843593	1	hypothetical protein			7.13903	1.5723	1.00858	2.41205	2.79714	0.22024	0.220034	0.141277	0.0525768	0.64147	0.999913	2.39153	0.635568	1.77901	0.999886	2.77334	0.999772	1.15965	0.955284
EMQU_0812	operon_0461	843595	843852	1	holin			4.44773	1.18905	0.341448	1.08285	1.43235	0.267339	0.272494	0.0767692	0.0751794	0.28716	0.999913	3.17133	0.835621	1.20461	0.999886	4.19491	0.999772	1.32276	0.805536
EMQU_0813	operon_0461	843921	844814	1	N-acetylmuramoyl-L-alanine amidase			11.2564	0.411541	0.428222	0.589477	0.992552	0.0365605	0.00629515	0.0380425	0.00294284	1.04053	0.999913	1.37657	0.999504	2.41179	0.999886	2.31784	0.999772	1.68378	0.71532
EMQU_0814		845325	845657	-1	CPBP family intramembrane metalloprotease			5.66314	1.28847	1.24438	17.0301	0.474908	0.227518	0.349249	0.219733	0.145635	0.965783	0.999913	13.6856	0.00606697	0.368584	0.91354	0.381642	0.999772	0.0278863	0.000288113
EMQU_0815		845682	846014	-1	hypothetical protein			5.37652	2.43717	2.13603	11.641	1.26805	0.453299	0.587466	0.397289	0.329163	0.876438	0.999913	5.44984	0.134037	0.520295	0.999886	0.593647	0.999772	0.108929	0.0152345
EMQU_0816	operon_0463	846388	846738	1	hypothetical protein			12.3363	20.0791	21.2405	13.5385	17.2944	1.62764	0.767659	1.72179	0.323838	1.05784	0.999913	0.637389	0.292826	0.861311	0.999886	0.814215	0.999772	1.27742	0.742482
EMQU_0817	operon_0464	846823	847359	-1	TetR/AcrR family transcriptional regulator			16.8771	9.37324	12.0993	19.8286	11.1232	0.555383	0.785658	0.716906	0.95363	1.29083	0.999913	1.63883	0.99708	1.1867	0.999886	0.919328	0.999772	0.560967	0.752038
EMQU_0818	operon_0465	847506	848111	1	N-acetyltransferase			7.41684	2.35797	2.62385	3.4785	3.15236	0.317921	0.359869	0.353769	0.365384	1.11276	0.999913	1.32572	0.992309	1.3369	0.999886	1.20143	0.999772	0.906242	0.957716
EMQU_0820	operon_0466	848395	848754	1	DUF1304 domain-containing protein			54.0426	46.8465	87.2698	23.3757	78.4664	0.866843	0.999285	1.61483	0.359545	1.86289	0.702562	0.267856	0.00940329	1.67497	0.999886	0.899124	0.999772	3.35675	0.0477343
EMQU_0821	operon_0466	848879	850513	1	SulP family inorganic anion transporter			92.3053	81.3234	111.878	51.5806	120.089	0.881026	0.974557	1.21204	0.645963	1.37571	0.968182	0.461046	0.09872	1.47669	0.999886	1.0734	0.999772	2.32818	0.129513
EMQU_0822	operon_0466	850596	850970	1	MerR family transcriptional regulator			133.049	81.737	129.542	98.9738	149.515	0.614336	0.825087	0.973638	0.820976	1.58486	0.867563	0.764029	0.389612	1.82922	0.999886	1.15418	0.999772	1.51065	0.463174
EMQU_0823	operon_0467	851041	851685	-1	uracil-DNA glycosylase	K21929	uracil-DNA glycosylase	64.4852	68.7049	85.7594	65.4273	106.224	1.06544	0.969793	1.32991	0.54301	1.24823	0.999913	0.762917	0.396561	1.54609	0.999886	1.23862	0.999772	1.62354	0.438401
EMQU_0824	operon_0468	851913	852221	1	50S ribosomal protein L21	K02888	rplU; 50S ribosomal protein L21	1216.39	1232.55	1177.79	962.42	1899.62	1.01329	0.950873	0.968263	0.843701	0.955565	0.999913	0.817143	0.651215	1.5412	0.999886	1.61287	0.999772	1.97379	0.583706
EMQU_0825	operon_0468	852250	852594	1	ribosomal-processing cysteine protease Prp			914.335	1299.73	1197.24	1069.19	2025.48	1.42151	0.935136	1.30941	0.542856	0.92114	0.999913	0.893047	0.81913	1.55839	0.999886	1.6918	0.999772	1.89441	0.69925
EMQU_0826	operon_0468	852607	852900	1	50S ribosomal protein L27	K02899	rpmA; 50S ribosomal protein L27	1078.5	902.337	1389.42	1100.42	1977.66	0.836656	0.96127	1.28828	0.523232	1.5398	0.762951	0.792002	0.753019	2.19171	0.821506	1.42338	0.999772	1.79719	0.706734
EMQU_0827	operon_0469	853281	856136	1	sigma-54-dependent transcriptional regulator			48.211	58.394	67.1139	46.704	83.4811	1.21122	0.883109	1.39209	0.327105	1.14933	0.999913	0.695892	0.445879	1.42962	0.999886	1.24387	0.999772	1.78745	0.518404
EMQU_0828	operon_0470	856300	856791	1	PTS mannose/fructose/sorbose family, IIB component	K02794	PTS system transporter subunit IIB	159.99	503.477	1448.47	102.552	1138.38	3.14694	0.347928	9.05351	0.00031835	2.87693	0.194446	0.0708003	1.44832e-05	2.26104	0.722057	0.78592	0.999772	11.1005	0.000332093
EMQU_0829	operon_0470	856892	857863	1	PTS mannose transporter subunit IIAB	K02793	PTS system mannose-specific transporter subunitIIAB	232.965	712.55	2152.24	130.131	1460.19	3.05862	0.571394	9.2385	0.00619069	3.02048	0.391984	0.0604628	0.000395255	2.04924	0.984323	0.678448	0.999772	11.2209	0.00595455
EMQU_0830	operon_0470	857896	858702	1	PTS mannose/fructose/sorbose transporter subunit IIC	K02795	manM; PTS family mannose/fructose/sorbose porter component IIC	231.678	595.74	1986.56	110.583	1478.67	2.57141	0.689622	8.57464	0.0104978	3.3346	0.315383	0.0556658	0.000244931	2.48207	0.802156	0.744336	0.999772	13.3715	0.00223924
EMQU_0831	operon_0470	858719	859633	1	PTS mannose/fructose/sorbose transporter family subunit IID	K02796	PTS system mannose/fructose/sorbose transportersubunit IID	230.937	448.44	1467.33	137.44	1279.86	1.94183	0.81032	6.35379	0.0253943	3.27207	0.31705	0.0936667	0.00118936	2.85404	0.707382	0.872242	0.999772	9.31219	0.00490061
EMQU_0832	operon_0471	859949	860323	1	DUF956 family protein			64.0179	93.5278	182.987	80.0848	209.437	1.46096	0.802849	2.85838	0.0544886	1.9565	0.544384	0.437652	0.0958609	2.23931	0.768216	1.14454	0.999772	2.61519	0.126676
EMQU_0833	operon_0471	860401	860646	1	GlsB/YeaQ/YmgE family stress response membrane protein			1063.81	680.592	1005.02	638.628	1073.59	0.63977	0.997629	0.944737	0.731791	1.47668	0.999913	0.635439	0.333329	1.57744	0.999886	1.06823	0.999772	1.6811	0.518599
EMQU_0834	operon_0472	860799	861863	1	aminopeptidase P family protein			297.218	204.146	144.039	181.66	213.611	0.686856	0.889884	0.484625	0.361091	0.705571	0.999913	1.26118	0.999504	1.04636	0.999886	1.483	0.999772	1.17588	0.802557
EMQU_0835	operon_0473	862077	862502	1	Asp23/Gls24 family envelope stress response protein			955.957	861.884	845.669	842.48	876.797	0.901592	0.995896	0.88463	0.999918	0.981186	0.999913	0.996229	0.819105	1.0173	0.999886	1.03681	0.999772	1.04073	0.972148
EMQU_0836	operon_0473	862495	862944	1	transcription antitermination factor NusB			474.03	417.771	478.612	611.996	583.904	0.881316	0.997538	1.00967	0.890839	1.14563	0.999913	1.27869	0.979505	1.39767	0.999886	1.21999	0.999772	0.954099	0.999925
EMQU_0837	operon_0473	863039	863893	1	bifunctional methylenetetrahydrofolate dehydrogenase/methenyltetrahydrofolate cyclohydrolase	K01491	bifunctional 5	83.08	84.638	79.0785	92.9147	90.363	1.01875	0.870755	0.951836	0.842339	0.934314	0.999913	1.17497	0.986392	1.06764	0.999886	1.1427	0.999772	0.972537	0.999925
EMQU_0838	operon_0473	863890	865230	1	exodeoxyribonuclease VII large subunit	K03601	xseA; exodeoxyribonuclease VII large subunit	82.8068	65.2665	60.0233	88.5426	83.6601	0.788178	0.974557	0.72486	0.989029	0.919665	0.999913	1.47514	0.898324	1.28182	0.999886	1.39379	0.999772	0.944857	0.999925
EMQU_0839	operon_0473	865232	865459	1	exodeoxyribonuclease VII small subunit	K03602	xseB; exodeoxyribonuclease VII small subunit	66.001	65.3134	46.7141	101.052	79.4923	0.989583	0.99323	0.707779	0.930065	0.71523	0.999913	2.1632	0.611901	1.21709	0.999886	1.70168	0.999772	0.786647	0.928088
EMQU_0840	operon_0473	865456	866343	1	polyprenyl synthetase family protein	K13789	octaprenyl-diphosphate synthase/dimethylallyltransferase/geranyltranstransferase	96.242	89.6289	63.6619	104.245	114.574	0.931287	0.999285	0.661478	0.879809	0.710283	0.999913	1.63748	0.831199	1.27832	0.999886	1.79973	0.999772	1.09908	0.936429
EMQU_0841	operon_0473	866352	867173	1	TlyA family rRNA (cytidine-2'-O)-methyltransferase			76.4758	80.9642	82.4837	121.401	128.027	1.05869	0.978459	1.07856	0.738437	1.01877	0.999913	1.47182	0.999504	1.58128	0.999886	1.55215	0.999772	1.05458	0.896913
EMQU_0842	operon_0473	867273	867722	1	arginine repressor			34.3151	53.6547	59.721	98.0561	94.1653	1.56359	0.742846	1.74037	0.312768	1.11306	0.999913	1.6419	0.983719	1.75502	0.999886	1.57675	0.999772	0.96032	0.951674
EMQU_0843	operon_0473	867740	869419	1	DNA repair protein RecN			72.358	120.004	128.145	185.378	188.216	1.65848	0.689622	1.77099	0.236055	1.06784	0.999913	1.44662	0.999504	1.56841	0.999886	1.46877	0.999772	1.01531	0.918449
EMQU_0845	operon_0474	870274	871731	1	hypothetical protein			1.4285	0.873554	0.565426	3.8883	0.658699	0.61152	0.935136	0.395819	0.609779	0.64727	0.999913	6.87677	0.0171863	0.754045	0.999886	1.16496	0.999772	0.169405	0.00965821
EMQU_0846	operon_0474	871786	872400	1	hypothetical protein			2.72121	0.804989	1.77907	5.70692	0.789283	0.29582	0.497515	0.653778	0.928161	2.21006	0.833227	3.20781	0.259872	0.980489	0.999886	0.443649	0.943313	0.138303	0.00947245
EMQU_0847	operon_0475	872588	873790	1	hypothetical protein			6.7526	3.99024	2.6227	9.61733	3.14125	0.59092	0.834065	0.388398	0.589139	0.657278	0.999913	3.66696	0.139537	0.787233	0.999886	1.19772	0.999772	0.326624	0.116554
EMQU_0849	operon_0476	874696	875652	-1	magnesium transporter CorA family protein			88.6749	81.8175	61.4426	69.2156	58.2875	0.922668	0.999285	0.692897	0.860833	0.750972	0.999913	1.12651	0.859838	0.712409	0.999886	0.948649	0.999772	0.842115	0.99038
EMQU_0850	operon_0477	875862	876230	1	DUF3397 domain-containing protein			18.6669	11.7991	12.8832	27.2673	23.6337	0.632086	0.856083	0.69016	0.930039	1.09188	0.999913	2.11651	0.528275	2.00301	0.999886	1.83446	0.999772	0.866741	0.912041
EMQU_0851	operon_0478	876347	876832	1	transcriptional regulator MraZ			67.7958	34.4517	51.8753	56.5331	82.2667	0.508168	0.77559	0.765169	0.992489	1.50574	0.999913	1.08979	0.982418	2.38789	0.802156	1.58586	0.999772	1.45519	0.732088
EMQU_0852	operon_0478	876854	877813	1	16S rRNA (cytosine(1402)-N(4))-methyltransferase RsmH			112.733	90.504	133.037	117.131	234.563	0.802816	0.974557	1.18011	0.55693	1.46996	0.846941	0.880439	0.539466	2.59174	0.453045	1.76314	0.999772	2.00257	0.227687
EMQU_0853	operon_0478	877818	878216	1	cell division protein FtsL			103.545	99.0103	167.026	128.135	231.819	0.956203	0.963032	1.61308	0.208288	1.68696	0.68212	0.767154	0.259989	2.34136	0.802156	1.38792	0.999772	1.80917	0.26128
EMQU_0854	operon_0478	878217	880409	1	penicillin-binding protein	K12556	penicillin-binding protein C	68.8898	95.165	118.312	103.439	202.161	1.38141	0.825087	1.7174	0.219014	1.24323	0.988057	0.874289	0.558598	2.12432	0.807562	1.70872	0.999772	1.95441	0.339135
EMQU_0855	operon_0478	880426	881388	1	phospho-N-acetylmuramoyl-pentapeptide-transferase	K01000	phospho-N-acetylmuramoyl-pentapeptide-transferase	53.3692	73.3028	105.591	82.1776	157.258	1.3735	0.816094	1.9785	0.0989537	1.44048	0.721084	0.778265	0.344831	2.14533	0.802156	1.48932	0.999772	1.91364	0.328472
EMQU_0856	operon_0478	881401	882771	1	UDP-N-acetylmuramoyl-L-alanine--D-glutamate ligase	K01925	murD; UDP-N-acetylmuramoylalanine--D-glutamate ligase	20.3198	35.9339	38.5482	28.0717	56.3502	1.76842	0.579433	1.89708	0.140968	1.07275	0.999913	0.728224	0.342628	1.56816	0.999886	1.46181	0.999772	2.00736	0.311492
EMQU_0857	operon_0478	882790	883878	1	undecaprenyldiphospho-muramoylpentapeptide beta-N-acetylglucosaminyltransferase	K02563	murG; UDP-N-acetylglucosamine/LPS N-acetylglucosaminetransferase	17.0985	28.9448	33.5306	21.5645	40.9391	1.69283	0.575764	1.96103	0.0809677	1.15843	0.999913	0.643127	0.330998	1.41439	0.999886	1.22095	0.999772	1.89845	0.429644
EMQU_0858	operon_0478	883893	885068	1	cell division protein FtsQ			27.4353	42.5884	55.3713	39.601	56.7363	1.55232	0.684202	2.01825	0.121892	1.30015	0.999913	0.71519	0.327458	1.3322	0.999886	1.02465	0.999772	1.4327	0.652482
EMQU_0859	operon_0479	885223	886551	1	cell division protein FtsA			219.075	384.073	305.752	237.309	406.635	1.75316	0.670433	1.39565	0.51367	0.796079	0.999913	0.776148	0.77762	1.05874	0.999886	1.32995	0.999772	1.71353	0.652121
EMQU_0860	operon_0479	886573	887820	1	cell division protein FtsZ			386.235	968.212	764.02	463.338	1080.23	2.5068	0.579433	1.97812	0.358263	0.789104	0.999913	0.606447	0.591937	1.11569	0.999886	1.41387	0.999772	2.3314	0.464345
EMQU_0861	operon_0479	887836	888522	1	YggS family pyridoxal phosphate-dependent enzyme			210.036	332.234	293.885	332.748	383.905	1.5818	0.678528	1.39921	0.485969	0.884571	0.999913	1.13224	0.963216	1.15552	0.999886	1.30631	0.999772	1.15374	0.914487
EMQU_0862	operon_0479	888522	889121	1	DUF552 domain-containing protein			412.079	664.657	487.52	637.463	617.778	1.61294	0.709018	1.18308	0.715889	0.733491	0.999913	1.30756	0.98264	0.929468	0.999886	1.26718	0.999772	0.969119	0.999925
EMQU_0863	operon_0479	889152	889421	1	YggT family protein			204.837	458.118	384.963	577.616	504.494	2.23649	0.282352	1.87936	0.184735	0.840315	0.999913	1.50044	0.92077	1.10123	0.999886	1.3105	0.999772	0.873408	0.939785
EMQU_0864	operon_0479	889455	890237	1	30S ribosomal protein S4e			408.022	759.179	554.495	783.665	748.36	1.86063	0.715948	1.35898	0.665193	0.730387	0.999913	1.41329	0.941087	0.985749	0.999886	1.34963	0.999772	0.95495	0.999925
EMQU_0865	operon_0479	890258	890965	1	DivIVA domain-containing protein			449.068	957.558	775.292	1068.37	927.613	2.13232	0.616579	1.72645	0.442162	0.809656	0.999913	1.37802	0.999504	0.968728	0.999886	1.19647	0.999772	0.868253	0.988356
EMQU_0866	operon_0480	891210	894002	1	isoleucine--tRNA ligase	K01870	ileS; isoleucyl-tRNA synthetase	18.5453	161.183	181.195	58.7306	264.139	8.69128	0.0102343	9.77036	5.6294e-05	1.12416	0.968182	0.32413	0.0183277	1.63875	0.999886	1.45776	0.999772	4.49746	0.0184212
EMQU_0867	operon_0481	894133	895428	-1	ISL3 family transposase			0.312142	2.28776	0	5.28707	0.195741	7.32923	0.0960178	0	0.263894	0	0.0554413	#DIV/0!	0.0153799	0.0855602	0.027307	#DIV/0!	0.999772	0.0370227	0.00291462
EMQU_0868	operon_0482	895616	897136	-1	glucose-6-phosphate dehydrogenase	K00036	zwf; glucose-6-phosphate 1-dehydrogenase	123.374	184.889	155.847	229.301	207.415	1.49861	0.842445	1.26321	0.72931	0.84292	0.999913	1.47133	0.991704	1.12184	0.999886	1.3309	0.999772	0.904555	0.969826
EMQU_0869	operon_0482	897154	897801	-1	metal-dependent transcriptional regulator			84.9256	90.9875	70.4739	116.757	99.2023	1.07138	0.969457	0.829831	0.999918	0.774545	0.999913	1.65674	0.999504	1.09029	0.999886	1.40765	0.999772	0.849647	0.999925
EMQU_0870	operon_0483	898181	898525	-1	DUF4828 domain-containing protein			13.3132	2.92639	5.04391	14.2583	3.11956	0.219811	0.098559	0.378864	0.366548	1.72359	0.832515	2.82683	0.424221	1.06601	0.999886	0.61848	0.999772	0.218789	0.0484114
EMQU_0871	operon_0484	898699	899427	1	DNA/RNA nuclease SfsA			107.122	124.781	153.898	89.1374	123.968	1.16485	0.889262	1.43666	0.427508	1.23335	0.999913	0.579199	0.230655	0.993488	0.999886	0.805522	0.999772	1.39075	0.706324
EMQU_0872	operon_0484	899443	900456	1	gfo/Idh/MocA family oxidoreductase			123.538	169.798	194.907	73.9974	142.646	1.37446	0.771116	1.57771	0.327408	1.14788	0.999913	0.379654	0.0424018	0.840093	0.999886	0.731866	0.999772	1.92772	0.311927
EMQU_0873	operon_0484	900456	901733	1	ATP-dependent helicase			147.368	213.723	249.184	88.1064	214.206	1.45027	0.853554	1.69089	0.401333	1.16592	0.999913	0.35358	0.0563491	1.00226	0.999886	0.859631	0.999772	2.43122	0.17229
EMQU_0874	operon_0484	901796	904498	1	sigma-54-dependent transcriptional regulator			32.2426	71.3411	77.1812	46.1461	115.03	2.21264	0.33568	2.39376	0.0592452	1.08186	0.999913	0.597893	0.146233	1.61239	0.999886	1.49039	0.999772	2.49273	0.0913797
EMQU_0875	operon_0485	904650	904967	1	PTS sugar transporter subunit IIB	K02760	PTS system transporter subunit IIB	34.8132	448.275	1013.55	13.6119	527.769	12.8766	1.11772e-08	29.114	0	2.261	0.556281	0.01343	0	1.17733	0.999886	0.520713	0.441104	38.7725	0
EMQU_0876	operon_0485	904994	905314	1	PTS lactose/cellobiose transporter subunit IIA	K02759	PTS system transporter subunit IIA	37.7517	686.563	1337.09	4.26094	533.965	18.1863	7.24966e-07	35.418	2.12854e-12	1.94751	0.543775	0.00318673	0	0.777737	0.999886	0.399349	0.477306	125.316	0
EMQU_0877	operon_0485	905424	906884	1	PTS sugar transporter subunit IIC	K02761	PTS family lactose/cellobiose porter component IIC	22.6008	473.908	1374.47	6.11416	806.332	20.9686	0.000305007	60.8152	7.5896e-09	2.9003	0.544384	0.00444836	7.16982e-13	1.70145	0.999886	0.586647	0.999772	131.879	2.80688e-10
EMQU_0878	operon_0485	906992	907213	1	hypothetical protein			6.72808	149.797	380.199	5.02015	290.044	22.2644	1.03363e-05	56.5093	9.1477e-11	2.5381	0.489219	0.013204	8.24529e-13	1.93625	0.999886	0.762874	0.999772	57.776	1.49312e-10
EMQU_0879	operon_0485	907237	907419	1	DUF3188 domain-containing protein			4.61449	99.2556	321.587	6.51557	235.365	21.5095	9.42905e-06	69.6906	5.06776e-12	3.23999	0.193236	0.0202607	1.90717e-12	2.37131	0.941169	0.731888	0.999772	36.1235	1.1431e-09
EMQU_0880	operon_0485	907419	907832	1	DUF3284 domain-containing protein			3.52235	95.6662	293.275	5.76014	236.908	27.1597	4.8675e-07	83.261	2.38994e-13	3.0656	0.315383	0.0196408	8.24529e-13	2.47641	0.90412	0.807804	0.999772	41.1289	6.53195e-11
EMQU_0881	operon_0486	908093	909271	1	GNAT family N-acetyltransferase			11.0035	20.2169	42.0735	15.0522	66.7486	1.83731	0.680652	3.82364	0.0435275	2.08111	0.704384	0.357758	0.0765562	3.30163	0.409254	1.58647	0.999772	4.43448	0.0178399
EMQU_0882	operon_0486	909306	909584	1	hypothetical protein			18.9103	28.5519	50.9763	16.0106	81.259	1.50986	0.827023	2.69568	0.190302	1.78539	0.958443	0.31408	0.056719	2.84601	0.791788	1.59406	0.999772	5.07532	0.0203066
EMQU_0884	operon_0488	910297	911529	-1	aminopeptidase			77.7474	143.279	69.9814	114.125	95.1106	1.84288	0.689622	0.900111	0.976635	0.488426	0.999913	1.63079	0.871226	0.663813	0.999886	1.35908	0.999772	0.833392	0.95645
EMQU_0885	operon_0489	911789	912358	1	TetR/AcrR family transcriptional regulator			91.2634	349.797	338.139	169.74	362.894	3.83283	0.13685	3.70509	0.00961557	0.966671	0.999913	0.501984	0.0516769	1.03744	0.999886	1.07321	0.999772	2.13794	0.222077
EMQU_0886	operon_0490	912472	912915	-1	flavodoxin			86.77	28.8124	21.8427	145.686	62.2492	0.332055	0.272494	0.251731	0.0778035	0.758101	0.999913	6.6698	0.00516834	2.1605	0.982602	2.84989	0.969449	0.427282	0.219081
EMQU_0887	operon_0491	913078	913842	1	type I methionyl aminopeptidase			144.019	307.231	302.24	271.269	411.563	2.13327	0.599504	2.09862	0.153754	0.983757	0.999913	0.897527	0.53705	1.33959	0.999886	1.36171	0.999772	1.51718	0.525805
EMQU_0888	operon_0492	914175	915098	1	YihY/virulence factor BrkB family protein			23.9686	38.1427	32.675	46.9686	42.7486	1.59137	0.676111	1.36324	0.483443	0.85665	0.999913	1.43745	0.979505	1.12075	0.999886	1.3083	0.999772	0.910152	0.988356
EMQU_0889	operon_0492	915176	916306	1	undecaprenyl/decaprenyl-phosphate alpha-N-acetylglucosaminyl 1-phosphate transferase			54.4976	38.9503	38.0571	91.6681	51.3106	0.714715	0.842445	0.698326	0.877453	0.97707	0.999913	2.4087	0.395798	1.31734	0.999886	1.34825	0.999772	0.559743	0.452979
EMQU_0890	operon_0492	916306	917106	1	glycosyltransferase			76.6677	59.0986	53.5502	130.96	67.7012	0.770841	0.939024	0.698471	0.930045	0.906116	0.999913	2.44556	0.445178	1.14556	0.999886	1.26426	0.999772	0.51696	0.396501
EMQU_0891	operon_0492	917106	917933	1	glycosyltransferase			113.149	89.965	71.7444	162.621	104.862	0.795099	0.94761	0.634068	0.904279	0.79747	0.999913	2.26667	0.475284	1.16558	0.999886	1.4616	0.999772	0.644823	0.61795
EMQU_0892	operon_0492	917935	918648	1	glycosyltransferase family 2 protein			96.4658	81.0993	61.9105	149.167	87.6409	0.840706	0.998075	0.641787	0.932188	0.763391	0.999913	2.40939	0.433684	1.08066	0.999886	1.41561	0.999772	0.587536	0.54517
EMQU_0893	operon_0492	918747	919613	1	glucose-1-phosphate thymidylyltransferase	K00973	rfbA; glucose-1-phosphate thymidylyltransferase	179.961	188.553	123.342	249.852	235.312	1.04775	0.999285	0.685384	0.904969	0.654151	0.999913	2.02568	0.540842	1.24799	0.999886	1.9078	0.999772	0.941805	0.975682
EMQU_0894	operon_0492	919627	920199	1	dTDP-4-dehydrorhamnose 3,5-epimerase	K01790	dTDP-4-dehydrorhamnose 3	208.349	262.569	157.875	306.94	307.854	1.26024	0.883762	0.757744	0.951722	0.601272	0.999913	1.9442	0.5227	1.17247	0.999886	1.94998	0.999772	1.00298	0.999925
EMQU_0895	operon_0492	920223	921251	1	dTDP-glucose 4,6-dehydratase	K01710	rmlB; dTDP-glucose 4,6-dehydratase	313.404	416.596	253.173	449.239	438.773	1.32926	0.883109	0.807816	0.999918	0.607717	0.999913	1.77444	0.694295	1.05323	0.999886	1.7331	0.999772	0.976703	0.999925
EMQU_0897	operon_0493	921702	922553	1	dTDP-4-dehydrorhamnose reductase	K00067	dTDP-4-dehydrorhamnose reductase	173.627	170.498	147.093	156.621	194.962	0.981975	0.999285	0.847177	0.976241	0.862728	0.999913	1.06477	0.86276	1.14349	0.999886	1.32543	0.999772	1.2448	0.844232
EMQU_0898	operon_0493	922600	924615	1	ykoY family integral membrane protein			145.623	206.377	179.244	181.528	229.896	1.4172	0.909985	1.23088	0.632756	0.86853	0.999913	1.01274	0.819324	1.11396	0.999886	1.28259	0.999772	1.26645	0.826166
EMQU_0899	operon_0494	924776	925963	1	hypothetical protein			90.6452	178.867	177.802	175.445	223.521	1.97326	0.780264	1.96151	0.234233	0.994046	0.999913	0.986743	0.588322	1.24965	0.999886	1.25713	0.999772	1.27402	0.716202
EMQU_0900	operon_0495	926302	927108	1	ABC transporter permease	K09692	ABC transporter permease	35.0906	54.7151	37.9663	89.1204	95.4295	1.55925	0.839217	1.08195	0.707089	0.69389	0.999913	2.34736	0.725434	1.74412	0.999886	2.51353	0.999772	1.07079	0.860551
EMQU_0901	operon_0495	927120	928340	1	ABC transporter ATP-binding protein	K09693	tagH; teichoic acid ABC superfamily ATP binding cassette transporter, ABC protein	47.1899	97.633	69.8209	121.063	142.647	2.06894	0.655482	1.47957	0.462948	0.715136	0.999913	1.73392	0.999504	1.46106	0.999886	2.04305	0.999772	1.17829	0.725608
EMQU_0902	operon_0495	928330	929916	1	class I SAM-dependent methyltransferase			53.1813	160.144	138.108	175.487	193.147	3.01129	0.36855	2.59694	0.0946647	0.862401	0.999913	1.27064	0.768077	1.20609	0.999886	1.39852	0.999772	1.10064	0.774519
EMQU_0903	operon_0495	929948	932086	1	glycosyltransferase family 2 protein			60.4751	294.395	237.586	201.81	300.518	4.86803	0.166534	3.92865	0.0389916	0.807031	0.999913	0.849419	0.539466	1.0208	0.999886	1.26488	0.999772	1.48912	0.581719
EMQU_0904	operon_0496	932299	933690	1	sugar transferase			41.215	78.2421	79.0805	112.548	155.384	1.89839	0.607958	1.91873	0.165681	1.01072	0.999913	1.4232	0.910227	1.98593	0.920206	1.96488	0.999772	1.3806	0.552799
EMQU_0905	operon_0496	933720	934544	1	glycosyltransferase			26.8391	59.1693	71.1775	84.2194	127.882	2.20459	0.487163	2.65201	0.0391429	1.20295	0.985548	1.18323	0.766153	2.16128	0.713096	1.79666	0.999772	1.51843	0.452979
EMQU_0906	operon_0496	934578	935432	1	2-C-methyl-D-erythritol 4-phosphate cytidylyltransferase			24.0029	57.8007	59.3472	98.581	95.2651	2.40807	0.387719	2.4725	0.0525768	1.02676	0.999913	1.66109	0.999504	1.64817	0.999886	1.60522	0.999772	0.966365	0.89109
EMQU_0907	operon_0496	935429	936130	1	2-C-methyl-D-erythritol 4-phosphate cytidylyltransferase	K00991	2-C-methyl-D-erythritol 4-phosphate cytidylyltransferase	45.9581	118.495	100.352	104.461	176.802	2.57833	0.264521	2.18355	0.0662996	0.846883	0.999913	1.04095	0.638387	1.49206	0.999886	1.76182	0.999772	1.69252	0.396198
EMQU_0908	operon_0496	936140	937195	1	NAD-dependent epimerase/dehydratase family protein			36.4636	105.231	99.5655	110.456	152.399	2.88593	0.324478	2.73054	0.0513833	0.946157	0.999913	1.10938	0.645768	1.44822	0.999886	1.53064	0.999772	1.37972	0.563922
EMQU_0909	operon_0496	937196	938170	1	glycosyltransferase family 2 protein			11.9789	42.9127	47.5543	57.2633	61.6325	3.58235	0.233112	3.96983	0.0160874	1.10816	0.999913	1.20417	0.71247	1.43623	0.999886	1.29605	0.999772	1.0763	0.813998
EMQU_0910	operon_0496	938227	939657	1	O-antigen ligase domain-containing protein			30.7495	75.619	91.2224	106.239	105.977	2.45919	0.571394	2.96663	0.0549326	1.20634	0.968182	1.16462	0.591327	1.40146	0.999886	1.16174	0.999772	0.997529	0.851954
EMQU_0911	operon_0496	939692	940516	1	LicD family protein			41.136	101.625	129.999	159.291	159.855	2.47046	0.442782	3.16023	0.0300831	1.27921	0.968182	1.22532	0.664096	1.57299	0.999886	1.22966	0.999772	1.00354	0.846954
EMQU_0914	operon_0496	941609	943033	1	hypothetical protein			14.2495	52.5823	57.8173	93.6007	72.2833	3.69012	0.206412	4.0575	0.0187318	1.09956	0.999913	1.6189	0.990972	1.37467	0.999886	1.2502	0.999772	0.772252	0.999008
EMQU_0915	operon_0497	943236	944195	1	NAD-dependent epimerase/dehydratase family protein	K01784	NAD-dependent epimerase/dehydratase	56.2163	94.9584	60.52	222.375	99.0252	1.68916	0.529873	1.07656	0.78452	0.637332	0.999913	3.67441	0.310385	1.04283	0.999886	1.63624	0.999772	0.445306	0.530923
EMQU_0916	operon_0498	944307	945461	-1	serine hydrolase			16.802	15.685	61.6776	18.2407	53.4191	0.933522	0.971129	3.67086	0.109613	3.93227	0.426115	0.295742	0.123593	3.40575	0.727523	0.866102	0.999772	2.92857	0.203059
EMQU_0917	operon_0499	945678	946853	1	endolytic transglycosylase MltG			63.1127	73.2982	85.8558	111.896	121.569	1.16139	0.909985	1.36036	0.631038	1.17132	0.999913	1.30331	0.999504	1.65855	0.999886	1.41597	0.999772	1.08644	0.918449
EMQU_0918	operon_0499	946993	947472	1	transcription elongation factor GreA			61.8267	114.853	99.2413	128.277	252.347	1.85766	0.532028	1.60515	0.150441	0.864074	0.999913	1.29257	0.854986	2.19713	0.713096	2.54276	0.999772	1.96721	0.294559
EMQU_0919	operon_0500	947653	948384	1	hypothetical protein			36.8834	19.3701	19.2498	48.732	26.9587	0.52517	0.732809	0.521909	0.665834	0.99379	0.999913	2.53156	0.498056	1.39177	0.999886	1.40047	0.999772	0.553203	0.587947
EMQU_0920	operon_0500	948381	949454	1	sensor histidine kinase	K11617	sensor histidine kinase	34.0341	21.9279	22.3706	44.3244	27.286	0.644292	0.890755	0.657299	0.930045	1.02019	0.999913	1.98137	0.77274	1.24435	0.999886	1.21973	0.999772	0.615599	0.707701
EMQU_0921	operon_0500	949451	950083	1	DNA-binding response regulator	K11618	luxR family response regulator	49.06	40.5339	38.3475	57.5863	48.7099	0.82621	0.999285	0.781646	0.990331	0.946062	0.999913	1.50169	0.999504	1.20171	0.999886	1.27022	0.999772	0.84586	0.985177
EMQU_0922	operon_0501	950373	953453	1	hypothetical protein			36.854	75.169	97.0088	33.212	123.324	2.03964	0.398928	2.63224	0.0462455	1.29054	0.999913	0.342361	0.0127185	1.64062	0.999886	1.27127	0.999772	3.71324	0.0160871
EMQU_0923	operon_0502	953858	955249	1	magnesium transporter			35.4474	16.1687	19.2446	36.164	25.8856	0.456132	0.646636	0.542905	0.740341	1.19024	0.999913	1.87918	0.840786	1.60097	0.999886	1.34509	0.999772	0.715784	0.88962
EMQU_0924	operon_0503	955436	956101	1	TrkA family potassium uptake protein			172.125	217.769	190.482	196.487	239.647	1.26517	0.859329	1.10665	0.750586	0.874698	0.999913	1.03153	0.647253	1.10046	0.999886	1.25811	0.999772	1.21965	0.668154
EMQU_0925	operon_0503	956117	956419	1	HesB-like protein			222.808	230.97	198.803	313.681	286.003	1.03663	0.999285	0.892264	0.999918	0.860732	0.999913	1.57785	0.999504	1.23827	0.999886	1.43862	0.999772	0.911763	0.979445
EMQU_0926	operon_0504	956636	957583	1	2-hydroxyacid dehydrogenase			226.975	193.707	136.093	221.024	206.32	0.853429	0.995675	0.599595	0.65574	0.702572	0.999913	1.62406	0.99493	1.06511	0.999886	1.51602	0.999772	0.933477	0.919703
EMQU_0927	operon_0505	957639	958445	-1	DUF1189 domain-containing protein			21.7252	47.9287	40.0877	76.9663	84.8726	2.20614	0.643773	1.84522	0.305107	0.836402	0.999913	1.91995	0.999504	1.77081	0.999886	2.11717	0.999772	1.10272	0.792877
EMQU_0928	operon_0506	958634	959107	1	GtrA family protein			9.69986	21.5943	26.2721	26.9536	46.0506	2.22624	0.519853	2.7085	0.135557	1.21662	0.999913	1.02594	0.737111	2.13254	0.999886	1.75283	0.999772	1.70852	0.515292
EMQU_0929	operon_0506	959189	959791	1	superoxide dismutase			1349.83	1414.58	1078.37	802.042	1466.26	1.04797	0.999285	0.798894	0.990005	0.762326	0.999913	0.743751	0.635929	1.03653	0.999886	1.35969	0.999772	1.82816	0.572097
EMQU_0930	operon_0506	959920	960120	1	cold-shock protein			3078.69	3956.77	6762.8	3405.8	6738.65	1.28521	0.974557	2.19665	0.384485	1.70917	0.968182	0.503607	0.269067	1.70307	0.999886	0.996428	0.999772	1.97858	0.470735
EMQU_0931	operon_0507	960219	961675	-1	hypothetical protein			13.5661	19.0026	12.7504	13.0115	15.1548	1.40074	0.604006	0.93987	0.872618	0.670981	0.999913	1.02048	0.744921	0.797514	0.996926	1.18858	0.999772	1.16472	0.917435
EMQU_0932	operon_0508	962183	964624	1	LPXTG cell wall anchor domain-containing protein			24.9608	32.627	14.9086	10.9698	27.3239	1.30713	0.859329	0.597279	0.904279	0.45694	0.999913	0.735803	0.995918	0.837464	0.999886	1.83277	0.999772	2.49084	0.572097
EMQU_0934	operon_0508	964704	966376	1	hypothetical protein			7.41705	9.19824	6.02759	7.25536	11.2429	1.24015	0.792286	0.812667	0.999918	0.655298	0.999913	1.20369	0.988334	1.22229	0.999886	1.86524	0.999772	1.5496	0.69925
EMQU_0935	operon_0508	966382	966621	1	hypothetical protein			16.4843	15.9566	9.45296	11.4831	17.9143	0.967991	0.999285	0.573453	0.781836	0.592415	0.999913	1.21476	0.994971	1.12269	0.999886	1.8951	0.999772	1.56006	0.683808
EMQU_0936	operon_0508	966639	968111	1	UDP-N-acetylmuramoyl-tripeptide--D-alanyl-D-alanine ligase	K01929	hypothetical protein	12.5803	15.6113	8.7022	17.448	17.8194	1.24093	0.790082	0.691731	0.941106	0.557431	0.978236	2.00501	0.731383	1.14145	0.999886	2.04769	0.999772	1.02129	0.917435
EMQU_0937	operon_0509	968526	969740	1	LytR family transcriptional regulator			190.61	217.418	140.525	274.414	432.972	1.14064	0.978279	0.737235	0.955191	0.646335	0.999913	1.95278	0.694295	1.99143	0.958753	3.08111	0.741878	1.5778	0.580393
EMQU_0938	operon_0510	970139	971902	1	chitinase B	K01183	chitinase B	4.94434	1.90903	1.90142	4.14584	1.18444	0.386104	0.759027	0.384565	0.636522	0.996014	0.999913	2.18039	0.395798	0.620439	0.999886	0.622922	0.999772	0.285693	0.0875926
EMQU_0939	operon_0512	972865	974415	1	chitinase B	K01183	chitinase B	1.32993	0.878737	0.550455	0.841153	1.19734	0.660738	0.927346	0.413897	0.592744	0.626415	0.999913	1.52811	0.999504	1.36257	0.999886	2.17519	0.999772	1.42345	0.703576
EMQU_0940	operon_0513	974780	975358	1	chitin-binding protein			94.519	86.9985	204.997	42.841	57.0217	0.920434	0.999285	2.16885	0.209272	2.35633	0.430045	0.208984	0.000785653	0.655433	0.772641	0.278158	0.0165655	1.33101	0.873217
EMQU_0941	operon_0514	975573	976289	1	DUF697 domain-containing protein			47.053	40.0396	38.6923	46.9043	33.9042	0.850946	0.995111	0.822314	0.999918	0.966352	0.999913	1.21224	0.788153	0.846769	0.999886	0.876253	0.999772	0.722839	0.889713
EMQU_0942	operon_0515	976405	977781	-1	23S rRNA (uracil(1939)-C(5))-methyltransferase RlmD			96.3937	94.194	59.8263	109.141	79.3316	0.97718	0.999285	0.620645	0.765883	0.635139	0.999913	1.82429	0.907532	0.842216	0.999886	1.32603	0.999772	0.726875	0.927781
EMQU_0943	operon_0516	977887	978686	1	recombination regulator RecX			41.2713	39.5355	22.1787	64.2183	31.5734	0.957943	0.999285	0.537388	0.47427	0.560981	0.875832	2.89549	0.341149	0.798609	0.999886	1.42359	0.999772	0.491658	0.475482
EMQU_0944	operon_0516	978679	979863	1	A/G-specific adenine glycosylase	K03575	A/G-specific adenine glycosylase	72.5637	75.2287	42.4646	100.314	54.6821	1.03673	0.999285	0.585204	0.632554	0.564474	0.999913	2.36229	0.553473	0.726879	0.999886	1.28771	0.999772	0.54511	0.636427
EMQU_0945	operon_0516	979956	980489	1	DUF402 domain-containing protein			533	348.52	318.13	429.241	318.655	0.653883	0.853554	0.596866	0.768005	0.912802	0.999913	1.34926	0.999504	0.914309	0.999886	1.00165	0.999772	0.742368	0.780989
EMQU_0946	operon_0517	980550	980984	-1	GNAT family N-acetyltransferase			97.9545	75.7492	59.3554	157.319	103.575	0.77331	0.971129	0.605949	0.985295	0.783579	0.999913	2.65046	0.487613	1.36734	0.999886	1.745	0.999772	0.658375	0.706734
EMQU_0947	operon_0518	981120	982244	1	AI-2E family transporter			94.729	121.776	93.2201	201.897	157.029	1.28552	0.662992	0.984072	0.693321	0.765504	0.999913	2.16581	0.666605	1.28949	0.999886	1.6845	0.999772	0.77777	0.893564
EMQU_0948	operon_0518	982371	983747	1	HlyC/CorC family transporter			260.999	242.533	154.729	428.014	266.7	0.92925	0.999285	0.592833	0.930065	0.63797	0.999913	2.76623	0.741022	1.09965	0.999886	1.72366	0.999772	0.62311	0.793265
EMQU_0949	operon_0519	983993	985573	1	peptide chain release factor 3			62.2313	92.6529	68.004	121.917	96.1887	1.48885	0.859329	1.09276	0.645574	0.733966	0.999913	1.79279	0.774087	1.03816	0.999886	1.41446	0.999772	0.788969	0.786419
EMQU_0950	operon_0520	985818	986039	1	hypothetical protein			67.7786	33.3163	22.242	126.553	23.8095	0.491546	0.853554	0.328156	0.566527	0.6676	0.999913	5.68981	0.0786576	0.714649	0.999886	1.07048	0.999772	0.188139	0.0257451
EMQU_0951	operon_0521	986058	986378	-1	DUF1827 family protein			438.651	347.485	530.443	591.947	378.504	0.792166	0.999285	1.20926	0.618007	1.52652	0.999913	1.11595	0.988334	1.08927	0.999886	0.713563	0.999772	0.639423	0.501882
EMQU_0952	operon_0522	986574	988810	-1	ATP-dependent Clp protease ATP-binding subunit			488.904	531.704	398.021	714.47	550.062	1.08754	0.999285	0.814109	0.990331	0.748577	0.999913	1.79506	0.774094	1.03453	0.999886	1.38199	0.999772	0.769888	0.880144
EMQU_0954	operon_0523	989353	989619	1	phosphocarrier protein HPr			976.771	2275.48	2547.8	646.041	3230.68	2.3296	0.680652	2.60839	0.152903	1.11967	0.999913	0.253568	0.0143565	1.41978	0.999886	1.26803	0.999772	5.00074	0.0304403
EMQU_0955	operon_0523	989619	991346	1	phosphoenolpyruvate--protein phosphotransferase	K08483	phosphoenolpyruvate-protein phosphotransferase	765.074	3547.04	3178.65	656.345	4607.75	4.63621	0.501607	4.15469	0.188158	0.89614	0.999913	0.206486	0.117781	1.29904	0.999886	1.4496	0.999772	7.02032	0.107489
EMQU_0956	operon_0524	991511	992551	1	glycosyltransferase	K13677	putative glycosyl transferase	42.3902	22.4915	33.0874	47.006	24.603	0.530581	0.76739	0.780542	0.999918	1.47111	0.999913	1.42066	0.866019	1.09388	0.999886	0.743578	0.999772	0.523402	0.374578
EMQU_0957	operon_0524	992575	993798	1	glycosyltransferase family 4 protein	K19002	glycoside hydrolase family protein	68.9189	48.1036	49.8418	74.8851	64.2853	0.697974	0.891855	0.723194	0.97798	1.03613	0.999913	1.50246	0.940123	1.33639	0.999886	1.28979	0.999772	0.858453	0.951173
EMQU_0958	operon_0524	993886	994773	1	NAD(P)-dependent oxidoreductase	K00020	glxR; 2-hydroxy-3-oxopropionate reductase	59.7669	63.2488	62.9353	35.9818	97.16	1.05826	0.997821	1.05301	0.859549	0.995043	0.999913	0.571728	0.498056	1.53616	0.999886	1.54381	0.999772	2.70025	0.203464
EMQU_0959	operon_0524	994859	995089	1	DUF1797 family protein			391.112	944.169	1315.5	1018.06	2188.89	2.41406	0.361067	3.36348	0.0254825	1.39328	0.999913	0.773902	0.30173	2.31832	0.981379	1.66392	0.999772	2.15004	0.219943
EMQU_0960	operon_0525	995120	996076	-1	nucleotide excision repair endonuclease	K03703	uvrC; excision endonuclease subunit UvrC	30.2545	19.4384	11.0804	49.0027	19.1232	0.642496	0.859329	0.366241	0.277819	0.570028	0.999913	4.42245	0.0424018	0.983786	0.999886	1.72586	0.999772	0.390249	0.188787
EMQU_0961	operon_0526	996386	996826	1	MarR family transcriptional regulator			631.079	1048.91	604.581	144.32	709.976	1.66209	0.571428	0.958012	0.89866	0.57639	0.987904	0.238711	0.0459057	0.67687	0.999886	1.17433	0.999772	4.91945	0.0409966
EMQU_0962	operon_0526	996836	997798	1	ketoacyl-ACP synthase III	K00648	fabH; beta-ketoacyl-acyl-carrier-protein synthase III	454.395	627.003	247.283	64.2541	442.791	1.37986	0.759066	0.544202	0.766402	0.394388	0.668003	0.25984	0.21927	0.706202	0.999886	1.79063	0.999772	6.89125	0.0427288
EMQU_0963	operon_0526	997853	998077	1	acyl carrier protein	K02078	acpP; acyl carrier protein	562.112	1478.66	196.205	81.4306	732.522	2.63055	0.206412	0.349049	0.319187	0.132691	0.00348625	0.415029	0.484778	0.495395	0.61041	3.73346	0.64778	8.99566	0.0167366
EMQU_0964	operon_0526	998187	999107	1	[acyl-carrier-protein] S-malonyltransferase	K00645	acyl-carrier-protein S-malonyltransferase	276.414	532.239	51.9912	18.8665	232.532	1.92551	0.662771	0.188092	0.156696	0.097684	0.023205	0.362878	0.5962	0.436894	0.999886	4.47252	0.541426	12.3251	0.0232975
EMQU_0965	operon_0526	999118	999855	1	3-oxoacyl-[acyl-carrier-protein] reductase	K00059	fabG; 3-oxoacyl-ACP reductase	191.492	367.867	34.6846	15.7119	169.043	1.92106	0.576171	0.181128	0.133214	0.0942858	0.0093636	0.452992	0.64797	0.459523	0.970914	4.87372	0.412225	10.759	0.0190717
EMQU_0966	operon_0526	999868	1001103	1	beta-ketoacyl-[acyl-carrier-protein] synthase II	K09458	3-oxoacyl-(acyl carrier protein) synthase II	245.824	506.222	38.3371	16.4168	201.976	2.05929	0.571042	0.155954	0.102514	0.0757318	0.00549595	0.428221	0.650168	0.398986	0.920206	5.26841	0.357426	12.303	0.0163279
EMQU_0967	operon_0526	1001103	1001585	1	acetyl-CoA carboxylase biotin carboxyl carrier protein	K02160	acetyl-CoA carboxylase	243.555	562.847	29.9029	18.7683	151.811	2.31097	0.326977	0.122777	0.0173797	0.053128	2.79492e-05	0.627643	0.678342	0.269721	0.237607	5.07681	0.218579	8.08869	0.00901912
EMQU_0968	operon_0526	1001605	1002024	1	3-hydroxyacyl-[acyl-carrier-protein] dehydratase FabZ	K02372	fabZ; (3R)-hydroxymyristoyl-ACP dehydratase	235.098	507.095	28.6527	14.1928	137.396	2.15695	0.402602	0.121875	0.021213	0.0565035	8.18619e-05	0.495341	0.466429	0.270948	0.268802	4.79524	0.300876	9.68068	0.00444682
EMQU_0969	operon_0526	1002032	1003411	1	acetyl-CoA carboxylase biotin carboxylase subunit	K01961	accC; biotin carboxylase	278.614	690.171	26.3188	19.1715	138.146	2.47716	0.303593	0.0944632	0.00861317	0.0381337	5.35675e-06	0.728433	0.716693	0.200162	0.0942524	5.24894	0.239393	7.2058	0.0140028
EMQU_0970	operon_0526	1003413	1004282	1	acetyl-CoA carboxylase carboxyltransferase subunit beta	K01963	accD; acetyl-CoA carboxylase subunit beta	226.8	629.468	20.0054	19.4275	98.5669	2.77544	0.135707	0.0882071	0.00076241	0.0317814	6.61512e-09	0.971116	0.840873	0.156588	0.00443654	4.92703	0.165245	5.07357	0.0141679
EMQU_0971	operon_0526	1004275	1005060	1	acetyl-CoA carboxylase carboxyl transferase subunit alpha	K01962	acetyl-CoA carboxylase subunit alpha	235.567	618.23	15.5542	19.6097	82.1897	2.62444	0.1069	0.0660287	6.30382e-05	0.0251592	5.11699e-11	1.26073	0.999504	0.132943	0.000541665	5.28409	0.102038	4.19128	0.0214455
EMQU_0972	operon_0527	1005831	1006163	-1	hypothetical protein			19.8622	3.31457	1.8551	17.5138	5.32287	0.166879	0.0611936	0.0933985	0.00587226	0.559679	0.999913	9.44088	0.0380452	1.6059	0.999886	2.86932	0.999772	0.303925	0.243789
EMQU_0974	operon_0528	1006700	1007215	1	hypothetical protein			2.08673	1.03283	0.74192	2.58403	0.776839	0.494951	0.767221	0.355542	0.509754	0.718337	0.999913	3.4829	0.395854	0.752146	0.999886	1.04707	0.999772	0.300631	0.209592
EMQU_0975	operon_0529	1007680	1008273	1	hypothetical protein			5.15049	3.10514	3.73153	15.06	5.63065	0.602883	0.790082	0.724501	0.898045	1.20173	0.999913	4.03588	0.357913	1.81333	0.999886	1.50894	0.999772	0.373881	0.431676
EMQU_0976	operon_0529	1008286	1009143	1	nucleotidyl transferase AbiEii/AbiGii toxin family protein			4.89772	3.44181	4.2769	18.4929	5.717	0.702738	0.881379	0.873245	0.999918	1.24263	0.999913	4.32389	0.419766	1.66104	0.999886	1.33671	0.999772	0.309146	0.322453
EMQU_0977	operon_0530	1009471	1010289	1	amino acid transporter amino acid-binding protein			37.1312	23.7106	31.292	15.4615	134.197	0.638563	0.952155	0.842741	0.904969	1.31975	0.999913	0.494103	0.454439	5.65978	0.23115	4.28854	0.761577	8.67944	0.0201599
EMQU_0978	operon_0530	1010301	1010990	1	amino acid ABC transporter permease			43.1105	34.9906	50.425	19.6714	196.97	0.81165	0.999285	1.16967	0.527628	1.4411	0.999913	0.390112	0.194752	5.62922	0.073653	3.90619	0.607837	10.013	0.00183111
EMQU_0979	operon_0530	1011004	1011738	1	amino acid ABC transporter ATP-binding protein			87.6498	58.3701	89.1044	29.5702	309.151	0.665946	0.939199	1.0166	0.603839	1.52654	0.823271	0.33186	0.084104	5.2964	0.0427116	3.46954	0.743523	10.4548	0.000549276
EMQU_0980	operon_0531	1012054	1012581	1	YqeG family HAD IIIA-type phosphatase			165.565	135.695	87.7704	155.843	135.984	0.819582	0.911052	0.530125	0.796764	0.646824	0.999913	1.77557	0.952586	1.00213	0.999886	1.54931	0.999772	0.872571	0.941992
EMQU_0981	operon_0531	1012578	1013687	1	ribosome biogenesis GTPase YqeH			205.262	264.555	140.781	179.67	209.081	1.28886	0.971129	0.685861	0.992489	0.532143	0.999913	1.27624	0.995918	0.790313	0.999886	1.48515	0.999772	1.1637	0.953444
EMQU_0982	operon_0531	1013703	1014014	1	ribosome assembly RNA-binding protein YhbY			190.385	322.959	200.78	221.017	286.697	1.69634	0.858539	1.0546	0.800309	0.621689	0.999913	1.10079	0.873598	0.887719	0.999886	1.42791	0.999772	1.29717	0.854228
EMQU_0983	operon_0531	1014027	1014674	1	nicotinate-nucleotide adenylyltransferase	K00969	nicotinic acid mononucleotide adenylyltransferase	186.348	334.85	209.902	235.035	304.235	1.79691	0.790082	1.1264	0.699152	0.626854	0.999913	1.11974	0.940123	0.908571	0.999886	1.44941	0.999772	1.29442	0.866482
EMQU_0984	operon_0531	1014664	1015248	1	HD domain-containing protein			186.422	373.503	220.542	278.271	288.257	2.00353	0.695513	1.18302	0.637205	0.590468	0.999913	1.26176	0.999504	0.771767	0.999886	1.30704	0.999772	1.03589	0.999925
EMQU_0986	operon_0531	1015628	1016389	1	class I SAM-dependent methyltransferase			137.776	342.505	235.093	344.032	329.467	2.48596	0.517395	1.70635	0.277819	0.686394	0.999913	1.46339	0.974148	0.961934	0.999886	1.40143	0.999772	0.957664	0.996521
EMQU_0987	operon_0531	1016467	1017666	1	nucleotidyltransferase			22.6051	59.8987	53.0889	44.6696	90.6156	2.64978	0.617047	2.34853	0.202411	0.886311	0.999913	0.841412	0.813035	1.51281	0.999886	1.70687	0.999772	2.02857	0.537273
EMQU_0988	operon_0531	1017746	1018465	1	YebC/PmpR family DNA-binding transcriptional regulator			133.625	201.405	172.227	139.449	318.92	1.50724	0.842445	1.28888	0.462948	0.855127	0.999913	0.809685	0.463479	1.58348	0.999114	1.85175	0.999772	2.287	0.190712
EMQU_0989	operon_0532	1018946	1019584	1	hypothetical protein			54.5558	75.9092	126.764	125.869	98.1429	1.3914	0.726987	2.32357	0.15766	1.66994	0.999913	0.992939	0.501134	1.2929	0.999886	0.774217	0.999772	0.779723	0.988983
EMQU_0990	operon_0533	1019784	1022066	-1	ATP-dependent DNA helicase	K03657	ATP-dependent DNA helicase	207.062	141.469	66.039	341.9	71.6531	0.683221	0.802849	0.318933	0.160978	0.466808	0.929387	5.17724	0.058517	0.506492	0.675265	1.08501	0.999772	0.209573	0.0159546
EMQU_0991	operon_0534	1022263	1024074	1	cadmium-translocating P-type ATPase			639.824	182.93	240.378	329.56	221.521	0.285907	0.443182	0.375694	0.359771	1.31404	0.999913	1.37101	0.999504	1.21096	0.999886	0.921555	0.999772	0.672173	0.921489
EMQU_0992	operon_0534	1024185	1024364	1	4-oxalocrotonate tautomerase	K01821	4-oxalocrotonate tautomerase	818.887	283.689	325.42	734.083	329.77	0.346433	0.478733	0.397393	0.279608	1.1471	0.999913	2.2558	0.821042	1.16244	0.999886	1.01337	0.999772	0.449228	0.584657
EMQU_0993	operon_0535	1024689	1026623	1	threonine--tRNA ligase	K01868	threonyl-tRNA synthetase	61.2105	179.962	124.876	117.741	171.946	2.94005	0.390811	2.04011	0.202601	0.693903	0.999913	0.942863	0.544795	0.955459	0.999886	1.37693	0.999772	1.46038	0.587134
EMQU_0994	operon_0536	1026783	1027586	1	AraC family transcriptional regulator			17.8768	12.988	12.997	16.4867	12.9961	0.726528	0.947525	0.727033	0.981798	1.00069	0.999913	1.2685	0.999504	1.00062	0.999886	0.99993	0.999772	0.788278	0.855771
EMQU_0995	operon_0536	1027629	1028033	1	hypothetical protein			15.2605	9.56132	10.6343	14.8753	9.72384	0.626541	0.839026	0.696849	0.907869	1.11222	0.999913	1.39881	0.957399	1.017	0.999886	0.914389	0.999772	0.65369	0.69344
EMQU_0996	operon_0537	1028313	1029158	1	MurR/RpiR family transcriptional regulator			27.6985	30.0222	28.7376	29.1706	29.8605	1.08389	0.939199	1.03751	0.75629	0.957211	0.999913	1.01507	0.711873	0.994615	0.999886	1.03908	0.999772	1.02365	0.948409
EMQU_0997	operon_0538	1029413	1031569	1	penicillin-binding protein 2	K00687	penicillin-binding protein 2B	240.081	259.97	161.036	340.284	378.295	1.08285	0.978459	0.670758	0.89866	0.61944	0.999913	2.11309	0.72181	1.45515	0.999886	2.34913	0.999772	1.1117	0.869174
EMQU_0998	operon_0539	1031724	1032542	-1	Cof-type HAD-IIB family hydrolase	K21064	HAD superfamily hydrolase	10.7411	22.5975	26.0452	28.519	59.6757	2.10384	0.46856	2.42481	0.0950676	1.15257	0.999913	1.09498	0.748907	2.64081	0.689293	2.29124	0.999772	2.09249	0.237148
EMQU_0999	operon_0540	1032826	1034262	1	NCS2 family permease			256.464	116.839	2.94266	608.492	19.213	0.455576	0.816029	0.011474	4.10842e-09	0.0251857	6.20267e-07	206.783	6.7089e-11	0.16444	0.0168916	6.52913	0.321764	0.0315748	2.71509e-05
EMQU_1000	operon_0541	1034418	1035614	1	MFS transporter			54.1701	29.9918	34.1869	53.9045	48.7144	0.553659	0.724463	0.631103	0.866754	1.13988	0.999913	1.57676	0.920321	1.62426	0.999886	1.42494	0.999772	0.903717	0.988983
EMQU_1001	operon_0542	1035660	1035854	-1	DUF2929 family protein			1056.2	1131.23	1220.43	4440.11	2718.38	1.07104	0.995675	1.15549	0.853588	1.07885	0.999913	3.63816	0.358205	2.40304	0.999886	2.2274	0.999772	0.612234	0.795588
EMQU_1002	operon_0543	1036078	1039392	1	DNA polymerase III subunit alpha	K02337	dnaE; DNA-directed DNA polymerase III subunit alpha	84.5913	58.5444	68.7999	62.9621	66.14	0.692085	0.842445	0.813321	0.999918	1.17517	0.999913	0.915149	0.575482	1.12974	0.999886	0.96134	0.999772	1.05047	0.927781
EMQU_1003	operon_0544	1039559	1040521	1	6-phosphofructokinase	K00850	pfkA; 6-phosphofructokinase	422.315	287.128	217.158	252.549	393.54	0.679892	0.859329	0.514208	0.651777	0.756308	0.999913	1.16298	0.957399	1.37061	0.999886	1.81223	0.999772	1.55827	0.600574
EMQU_1004	operon_0544	1040650	1042434	1	pyruvate kinase	K00873	pyk; pyruvate kinase	517.344	448.486	370.859	386.312	722.465	0.866901	0.999285	0.716852	0.987439	0.826913	0.999913	1.04167	0.824581	1.6109	0.999886	1.94809	0.999772	1.87016	0.534196
EMQU_1005	operon_0545	1042515	1043405	-1	LysR family transcriptional regulator			33.4486	33.509	18.77	42.9807	37.5471	1.00181	0.971129	0.561158	0.82536	0.560147	0.999913	2.28987	0.732485	1.12051	0.999886	2.00038	0.999772	0.87358	0.999925
EMQU_1006	operon_0546	1043640	1044605	1	malate permease			12.9806	8.37514	12.0254	14.7104	13.8987	0.645204	0.883598	0.926416	0.993301	1.43585	0.999913	1.22328	0.896248	1.65952	0.999886	1.15577	0.999772	0.944818	0.975447
EMQU_1007	operon_0547	1044781	1045350	1	DUF177 domain-containing protein			326.763	538.937	339.869	629.782	743.329	1.64932	0.875119	1.04011	0.636522	0.630628	0.999913	1.85302	0.957399	1.37925	0.999886	2.18711	0.999772	1.1803	0.98158
EMQU_1008	operon_0547	1045408	1045587	1	50S ribosomal protein L32	K02911	rpmF; 50S ribosomal protein L32	280.068	605.74	1029.69	645.516	2104.86	2.16284	0.378926	3.67657	0.00355711	1.69988	0.541473	0.626905	0.414022	3.47486	0.0921771	2.04417	0.999772	3.26074	0.081479
EMQU_1009	operon_0548	1045793	1047214	1	phosphogluconate dehydrogenase (NADP(+)-dependent, decarboxylating)	K00033	gnd; phosphogluconate dehydrogenase	153.744	279.754	258.116	132.348	423.316	1.81961	0.733904	1.67888	0.358854	0.922655	0.999913	0.512745	0.139823	1.51317	0.999886	1.64002	0.999772	3.1985	0.0565961
EMQU_1010	operon_0549	1047402	1048088	1	DNA-binding response regulator			177.368	227.617	207.307	255.066	296.884	1.28331	0.787795	1.1688	0.655485	0.91077	0.999913	1.23038	0.922479	1.30431	0.999886	1.4321	0.999772	1.16395	0.796446
EMQU_1011	operon_0549	1048085	1049587	1	sensor histidine kinase			77.974	118.467	88.145	138.111	144.252	1.51931	0.676215	1.13044	0.719574	0.744049	0.999913	1.56686	0.999504	1.21766	0.999886	1.63653	0.999772	1.04446	0.848908
EMQU_1014	operon_0552	1056782	1058293	-1	hypothetical protein			8.35738	2.346	1.93423	16.5894	1.5351	0.28071	0.408406	0.23144	0.208288	0.824479	0.999913	8.57676	0.00521218	0.654348	0.999886	0.793651	0.999772	0.092535	0.000196473
EMQU_1017	operon_0553	1059749	1061422	1	hypothetical protein			4.25352	3.88242	4.82203	9.89034	4.0973	0.912753	0.999285	1.13366	0.713549	1.24202	0.999913	2.05107	0.424162	1.05535	0.999886	0.849703	0.999772	0.414273	0.16083
EMQU_1018	operon_0554	1061604	1062659	-1	LacI family DNA-binding transcriptional regulator			28.3168	56.8031	65.7837	55.8517	78.8943	2.00599	0.311926	2.32313	0.0626909	1.1581	0.999913	0.84902	0.552451	1.38891	0.999886	1.1993	0.999772	1.41257	0.614048
EMQU_1020	operon_0555	1063205	1064992	1	DUF2264 domain-containing protein			1.66812	3.45242	9.77005	3.24022	2.76825	2.06964	0.575764	5.85692	0.00243596	2.82992	0.224404	0.331649	0.0994405	0.801829	0.999886	0.28334	0.113455	0.854339	0.802355
EMQU_1021	operon_0555	1064992	1066137	1	glucuronyl hydrolase			0.897932	1.13593	4.69768	0.819095	0.911346	1.26505	0.927817	5.23166	0.0294185	4.13552	0.188589	0.174362	0.0209138	0.802288	0.999886	0.193999	0.0659875	1.11263	0.988665
EMQU_1022	operon_0555	1066173	1067438	1	sugar ABC transporter substrate-binding protein			1.198	1.0428	5.34428	0.771018	1.41786	0.870448	0.999285	4.46099	0.0418925	5.12494	0.0825596	0.14427	0.0101276	1.35967	0.999886	0.265304	0.223028	1.83895	0.716497
EMQU_1023	operon_0556	1067658	1068554	1	sugar ABC transporter permease			2.67169	1.77156	5.60888	2.29523	1.63568	0.663086	0.889884	2.09938	0.301902	3.16607	0.313856	0.409215	0.244422	0.9233	0.999886	0.291623	0.21227	0.712641	0.690271
EMQU_1024	operon_0556	1068568	1069404	1	carbohydrate ABC transporter permease			1.75501	2.32195	4.56993	2.2502	2.37027	1.32304	0.840457	2.60393	0.0485434	1.96815	0.457286	0.492391	0.118372	1.02081	0.999886	0.518667	0.508139	1.05336	0.99038
EMQU_1026	operon_0557	1070221	1071441	-1	MFS transporter			3.51734	2.42966	2.24823	5.28054	2.48919	0.690765	0.927346	0.639186	0.863633	0.92533	0.999913	2.34875	0.471819	1.0245	0.999886	1.10717	0.999772	0.471389	0.378823
EMQU_1030	operon_0559	1073153	1074235	1	lipase			1.31383	0.927736	0.300271	0.959945	0.633772	0.706133	0.880324	0.228547	0.142457	0.323659	0.714453	3.19693	0.355486	0.683138	0.999886	2.11067	0.999772	0.660217	0.819318
EMQU_1031	operon_0559	1074245	1074550	1	hypothetical protein			0.718817	0.323574	0.191925	1.11066	0.310441	0.450148	0.935136	0.267001	0.750175	0.593141	0.999913	5.78693	0.564437	0.959412	0.999886	1.61751	0.999772	0.279511	0.556284
EMQU_1032	operon_0560	1074923	1075186	1	hypothetical protein			1.77128	1.6621	0.111229	1.34177	0.160152	0.938361	0.976217	0.0627962	0.21941	0.0669211	0.623587	12.0631	0.338872	0.0963554	0.732357	1.43984	0.999772	0.119359	0.336915
EMQU_1033	operon_0561	1075394	1075996	-1	alpha/beta hydrolase			24.8	17.0132	12.2683	48.6792	19.6056	0.686014	0.917049	0.494689	0.611768	0.721106	0.999913	3.96788	0.0600298	1.15238	0.999886	1.59807	0.999772	0.402751	0.157364
EMQU_1034	operon_0561	1076017	1076994	-1	ring-cleaving dioxygenase			31.0413	21.8132	17.9508	58.3366	28.5343	0.702715	0.986229	0.578287	0.832864	0.822933	0.999913	3.24981	0.0708618	1.30812	0.999886	1.58959	0.999772	0.489132	0.209592
EMQU_1035	operon_0562	1077246	1078028	-1	GntR family transcriptional regulator			34.4999	39.8011	29.6442	68.3158	62.0361	1.15366	0.976217	0.859255	0.990331	0.744809	0.999913	2.30452	0.811409	1.55865	0.999886	2.09269	0.999772	0.908078	0.933493
EMQU_1036	operon_0563	1078272	1079543	-1	PTS cellobiose transporter subunit IIC	K02761	PTS system lactose/cellobiose-specific transporter subunit IIC	3.61694	180.129	4.17681	2.41805	422.722	49.8014	3.15472e-11	1.15479	0.687549	0.0231879	5.49567e-10	0.578923	0.212674	2.34678	0.449868	101.207	0	174.819	0
EMQU_1037	operon_0564	1079697	1081094	1	glycoside hydrolase family 1 protein	K01223	bglB; 6-phospho-beta-glucosidase	2.44148	91.2262	1.72941	2.48865	126.404	37.3651	3.37712e-07	0.708345	0.817758	0.0189574	3.20866e-09	1.43902	0.994344	1.38561	0.999886	73.0907	8.54745e-11	50.7921	3.38006e-12
EMQU_1038	operon_0565	1081290	1081730	1	universal stress protein			60.5734	73.2139	176.776	47.5426	114.461	1.20868	0.594338	2.91837	0.0704984	2.41451	0.987999	0.268943	0.033045	1.56337	0.999886	0.647489	0.999772	2.40754	0.258587
EMQU_1039	operon_0565	1081880	1082695	1	bifunctional hydroxymethylpyrimidine kinase/phosphomethylpyrimidine kinase	K00941	thiD; phosphomethylpyrimidine kinase	43.367	47.7535	45.9682	79.9159	85.5492	1.10115	0.999285	1.05998	0.829295	0.962615	0.999913	1.7385	0.991052	1.79147	0.999886	1.86105	0.999772	1.07049	0.828505
EMQU_1040	operon_0566	1082810	1084261	-1	cardiolipin synthase	K06131	cardiolipin synthetase	92.4909	95.1627	56.3541	137.57	116.336	1.02889	0.927346	0.609294	0.739221	0.592187	0.968182	2.44116	0.493389	1.2225	0.999886	2.06438	0.999772	0.845653	0.999925
EMQU_1041	operon_0567	1084598	1087264	1	cation-translocating P-type ATPase			277.114	560.012	192.551	287.266	223.178	2.02087	0.790082	0.694844	0.987422	0.343834	0.999913	1.4919	0.940123	0.398523	0.954796	1.15906	0.999772	0.776901	0.991717
EMQU_1042	operon_0568	1087467	1088189	1	class I SAM-dependent methyltransferase			20.52	34.1614	20.4808	33.1847	20.0001	1.66479	0.587466	0.998089	0.858731	0.59953	0.999913	1.62029	0.871226	0.58546	0.875672	0.976533	0.999772	0.602691	0.625324
EMQU_1045	operon_0570	1089832	1091031	1	acetyl-CoA C-acyltransferase	K00626	acetyl-CoA acetyltransferase/hydroxymethylglutaryl-CoA reductase	151.553	98.2808	138.679	86.928	192.422	0.64849	0.842445	0.915049	0.944698	1.41105	0.999913	0.62683	0.688834	1.95789	0.90412	1.38754	0.999772	2.21358	0.464912
EMQU_1046	operon_0570	1091073	1092269	1	hydroxymethylglutaryl-CoA reductase, degradative	K00054	acetyl-CoA acetyltransferase	111.082	63.7159	64.38	66.5467	152.139	0.573591	0.773125	0.57957	0.775294	1.01042	0.999913	1.03366	0.992309	2.38777	0.66088	2.36314	0.997754	2.2862	0.402079
EMQU_1047	operon_0571	1092913	1094058	1	hypothetical protein			19.9687	8.90047	6.86529	27.3112	8.85366	0.44572	0.778378	0.343802	0.357506	0.77134	0.999913	3.97815	0.121106	0.994741	0.999886	1.28963	0.999772	0.324177	0.147873
EMQU_1048	operon_0571	1094048	1095187	1	FtsW/RodA/SpoVE family cell cycle protein			17.6478	8.65593	5.01628	19.2059	9.93194	0.490482	0.858539	0.284243	0.342021	0.579519	0.999913	3.82873	0.189865	1.14741	0.999886	1.97994	0.999772	0.517128	0.541782
EMQU_1049	operon_0571	1095208	1096809	1	phosphatase PAP2 family protein			22.9043	17.1094	8.51204	85.6922	13.778	0.746996	0.999285	0.371634	0.463209	0.497505	0.94877	10.0672	0.00153501	0.805284	0.999886	1.61864	0.999772	0.160784	0.00644508
EMQU_1050	operon_0572	1096932	1097672	-1	hypothetical protein			71.3481	233.08	142.84	164.341	301.575	3.26679	0.358685	2.00201	0.170293	0.612838	0.999913	1.15052	0.557158	1.29387	0.999886	2.11128	0.999772	1.83506	0.304223
EMQU_1051	operon_0573	1097981	1098226	-1	hypothetical protein			1141.85	650.685	465.231	506.62	534.775	0.569854	0.683318	0.407438	0.21977	0.714986	0.999913	1.08896	0.792851	0.821865	0.999886	1.14948	0.999772	1.05557	0.849493
EMQU_1052	operon_0573	1098249	1099100	-1	aldo/keto reductase			1893.99	1198.41	610.873	640.658	850.952	0.632744	0.787911	0.322533	0.284905	0.509737	0.999913	1.04876	0.836972	0.710068	0.999886	1.39301	0.999772	1.32825	0.760704
EMQU_1053	operon_0574	1099260	1100264	1	nucleoid-associated protein			13.9219	45.1128	28.9919	37.8232	86.8989	3.24043	0.282352	2.08247	0.16244	0.642652	0.999913	1.30461	0.774872	1.92626	0.999886	2.99735	0.999772	2.2975	0.204728
EMQU_1054	operon_0575	1100394	1100753	-1	YxeA family protein			83.7063	94.3436	66.2288	157.898	155.262	1.12708	0.999285	0.791205	0.978836	0.701996	0.999913	2.38413	0.684484	1.64571	0.999886	2.34433	0.999772	0.983303	0.999925
EMQU_1055	operon_0576	1100992	1102875	1	glycosyltransferase	K00694	glycosyltransferase	88.0176	49.6828	40.5892	162.396	63.3497	0.564464	0.760339	0.461149	0.446897	0.816967	0.999913	4.00098	0.245551	1.27508	0.999886	1.56075	0.999772	0.390093	0.339976
EMQU_1056	operon_0577	1103283	1104470	1	elongation factor Tu			591.837	282.122	147.108	1173.94	339.816	0.476689	0.5472	0.248563	0.135557	0.521435	0.999913	7.98012	0.0127185	1.2045	0.999886	2.30997	0.999772	0.289466	0.133279
EMQU_1057	operon_0577	1104694	1105137	1	cell filamentation protein			5.68846	1.35995	2.33198	6.18748	1.80563	0.239071	0.220722	0.409949	0.366585	1.71476	0.999913	2.65332	0.311011	1.32772	0.999886	0.774288	0.999772	0.291819	0.116357
EMQU_1058	operon_0578	1105212	1107797	-1	bifunctional lysylphosphatidylglycerol flippase/synthetase MprF	K14205	hypothetical protein	70.7331	39.6045	60.1867	34.5658	96.7674	0.559915	0.773125	0.850899	0.999918	1.5197	0.999913	0.57431	0.327924	2.44335	0.718453	1.60779	0.999772	2.79951	0.10566
EMQU_1059	operon_0578	1107821	1108537	-1	alpha/beta hydrolase			114.416	50.2178	150.687	30.6152	117.887	0.438906	0.722505	1.31701	0.716364	3.00067	0.528655	0.203171	0.0180619	2.34752	0.974135	0.782332	0.999772	3.85061	0.061858
EMQU_1060	operon_0579	1108748	1109377	1	hypothetical protein			48.6833	23.2963	18.0056	49.3791	41.4099	0.478528	0.657779	0.369853	0.368471	0.772896	0.999913	2.74242	0.267597	1.77753	0.999886	2.29983	0.999772	0.838611	0.873217
EMQU_1061	operon_0579	1109459	1110316	1	DUF368 domain-containing protein			57.0555	27.9741	19.4664	42.9287	47.4778	0.490296	0.617047	0.341184	0.256309	0.695873	0.999913	2.20527	0.528266	1.69721	0.999886	2.43896	0.999772	1.10597	0.90827
EMQU_1062	operon_0580	1110502	1112934	1	HAD family hydrolase			68.6543	73.7928	42.3535	59.5236	110.556	1.07485	0.999285	0.61691	0.863146	0.573952	0.999913	1.4054	0.971849	1.49819	0.999886	2.61031	0.969449	1.85734	0.409847
EMQU_1063	operon_0581	1113103	1114944	1	DNA primase	K02316	DNA primase	358.812	183.787	113.662	473.126	156.337	0.51221	0.700637	0.316773	0.363202	0.618445	0.999913	4.16256	0.0874255	0.850645	0.999886	1.37546	0.999772	0.330435	0.121986
EMQU_1064	operon_0581	1114968	1116077	1	RNA polymerase sigma factor RpoD			390.855	395.66	245.263	584.312	258.946	1.01229	0.996505	0.627504	0.869206	0.619883	0.999913	2.38239	0.32101	0.654465	0.999886	1.05579	0.999772	0.443164	0.261261
EMQU_1065	operon_0582	1116368	1118428	1	hypothetical protein			141.366	161.664	90.4381	193.112	169.681	1.14359	0.971129	0.639744	0.931974	0.559419	0.999913	2.13529	0.568213	1.04959	0.999886	1.87621	0.999772	0.878668	0.906673
EMQU_1066	operon_0583	1118709	1119572	1	hypothetical protein			35.5658	46.4507	50.2507	73.3882	69.2867	1.30605	0.842054	1.41289	0.417565	1.08181	0.999913	1.46044	0.877077	1.49162	0.999886	1.37882	0.999772	0.944113	0.951674
EMQU_1067	operon_0583	1119677	1120150	1	transcriptional repressor			91.4758	94.7933	110.042	132.839	134.717	1.03627	0.911052	1.20296	0.517067	1.16086	0.999913	1.20717	0.999504	1.42116	0.999886	1.22423	0.999772	1.01413	0.991367
EMQU_1068	operon_0583	1120247	1121134	1	site-specific tyrosine recombinase XerD			67.3141	50.8081	41.3617	103.311	64.4525	0.754791	0.955517	0.614458	0.871338	0.814076	0.999913	2.49775	0.314763	1.26855	0.999886	1.55827	0.999772	0.623869	0.494539
EMQU_1069	operon_0583	1121154	1121522	1	GNAT family N-acetyltransferase			47.4176	40.4296	34.3993	109.652	49.6383	0.852628	0.999285	0.725454	0.999918	0.850844	0.999913	3.18763	0.24836	1.22777	0.999886	1.443	0.999772	0.452689	0.311024
EMQU_1070	operon_0583	1121528	1122289	1	segregation/condensation protein A			72.3221	67.8401	45.7761	123.045	75.9057	0.938027	0.999285	0.632947	0.911058	0.674764	0.999913	2.68798	0.296279	1.11889	0.999886	1.6582	0.999772	0.616892	0.50934
EMQU_1071	operon_0583	1122273	1122848	1	SMC-Scp complex subunit ScpB			105.886	97.7819	57.6538	148.967	103.797	0.923467	0.999285	0.544491	0.739221	0.589616	0.999913	2.58382	0.344	1.06152	0.999886	1.80035	0.999772	0.69678	0.701379
EMQU_1072	operon_0583	1122848	1123564	1	rRNA pseudouridine synthase			76.344	97.3895	61.7941	139.784	99.3469	1.27567	0.918735	0.809418	0.987422	0.634505	0.999913	2.2621	0.608765	1.0201	0.999886	1.60771	0.999772	0.710715	0.786704
EMQU_1073	operon_0584	1123899	1124510	1	ECF transporter S component			978.623	700.74	554.453	774.254	248.179	0.716047	0.984044	0.566565	0.637754	0.79124	0.999913	1.39643	0.66177	0.354166	0.61041	0.447609	0.999772	0.320539	0.168922
EMQU_1074	operon_0585	1125069	1126592	1	YfcC family protein			498.549	202.326	275.231	278.756	381.122	0.405829	0.571394	0.552064	0.75192	1.36034	0.999913	1.01281	0.630723	1.88371	0.999886	1.38474	0.999772	1.36723	0.634586
EMQU_1075	operon_0586	1126969	1128309	1	M20/M25/M40 family metallo-hydrolase			544.628	341.969	283.024	329.485	392.388	0.627895	0.839217	0.519665	0.674431	0.827629	0.999913	1.16416	0.825137	1.14744	0.999886	1.38641	0.999772	1.19091	0.769942
EMQU_1076	operon_0587	1128517	1129254	1	alpha/beta hydrolase			124.283	56.5859	49.73	85.0224	88.4655	0.455299	0.492119	0.400136	0.366548	0.878842	0.999913	1.70968	0.883761	1.56338	0.999886	1.77891	0.999772	1.0405	0.873217
EMQU_1077	operon_0588	1129512	1129733	-1	ferredoxin			190.734	135.763	147.742	139.863	151.934	0.711792	0.918995	0.774596	0.999918	1.08823	0.999913	0.946666	0.495676	1.11911	0.999886	1.02837	0.999772	1.08631	0.869693
EMQU_1078	operon_0589	1129763	1130782	1	hypothetical protein			43.2624	18.6288	14.1984	49.662	17.8426	0.4306	0.35982	0.328193	0.156879	0.762177	0.999913	3.49771	0.245839	0.957797	0.999886	1.25666	0.999772	0.359281	0.23417
EMQU_1079	operon_0589	1130769	1132160	1	ATP-dependent DNA helicase RecQ	K03654	ATP-dependent DNA helicase RecQ	76.6208	43.4241	30.1439	77.3949	39.0857	0.56674	0.722505	0.393416	0.368113	0.694175	0.999913	2.56752	0.508684	0.900093	0.999886	1.29664	0.999772	0.505016	0.563721
EMQU_1080	operon_0589	1132245	1132880	1	LysM peptidoglycan-binding domain-containing protein			952.356	1070.06	445.646	1291.92	879.36	1.12359	0.999285	0.467941	0.674431	0.416469	0.999913	2.89897	0.460568	0.821788	0.999886	1.97322	0.999772	0.680664	0.826166
EMQU_1081	operon_0589	1133007	1133687	1	(d)CMP kinase	K00945	cytidylate kinase	79.4289	142.307	51.6201	149.959	145.402	1.79163	0.792037	0.64989	0.974873	0.362738	0.999913	2.90505	0.262349	1.02175	0.999886	2.81677	0.999772	0.969611	0.89989
EMQU_1082	operon_0589	1133821	1135053	1	30S ribosomal protein S1	K02945	rpsA; 30S ribosomal protein S1	345.421	606.36	840.585	356.602	859.98	1.75543	0.746912	2.43351	0.242447	1.38628	0.999913	0.424231	0.399716	1.41827	0.999886	1.02307	0.999772	2.41159	0.513827
EMQU_1083	operon_0590	1135266	1136576	1	ribosome biogenesis GTPase Der			64.946	273.584	268.761	129.004	442.261	4.21249	0.164031	4.13823	0.0136137	0.982371	0.999913	0.479996	0.182534	1.61655	0.999886	1.64556	0.999772	3.42827	0.0907015
EMQU_1084	operon_0591	1136822	1137097	1	HU family DNA-binding protein			1870.18	5190.53	8627.8	3759.4	10385.5	2.77541	0.603114	4.61334	0.0484676	1.66222	0.867563	0.435731	0.11501	2.00086	0.999886	1.20373	0.999772	2.76255	0.205558
EMQU_1085	operon_0592	1137341	1138387	1	hypothetical protein			39.7025	26.5137	24.5315	38.1763	18.7744	0.66781	0.914146	0.617883	0.777208	0.925237	0.999913	1.55621	0.796047	0.708099	0.999886	0.765317	0.999772	0.491781	0.278612
EMQU_1086	operon_0592	1138388	1139647	1	hypothetical protein			114.94	126.225	87.3025	155.902	99.6922	1.09819	0.891855	0.759549	0.999918	0.69164	0.999913	1.78577	0.693141	0.789795	0.999886	1.14192	0.999772	0.639453	0.582708
EMQU_1087	operon_0592	1139653	1140213	1	IDEAL domain-containing protein			120.395	135.735	111.475	208.976	124.567	1.12741	0.917049	0.925912	0.887806	0.82127	0.999913	1.87465	0.63482	0.917727	0.999886	1.11745	0.999772	0.596085	0.571901
EMQU_1088	operon_0593	1140937	1141818	-1	YitT family protein			6.84691	6.40557	7.49232	12.1261	11.1153	0.935541	0.999285	1.09426	0.747627	1.16966	0.999913	1.61847	0.811409	1.73526	0.999886	1.48356	0.999772	0.916644	0.935157
EMQU_1089	operon_0594	1142066	1142404	1	MazG nucleotide pyrophosphohydrolase			11.176	9.93372	11.0363	14.1605	17.9373	0.888845	0.999285	0.987501	0.860833	1.11099	0.999913	1.28308	0.999504	1.8057	0.999886	1.6253	0.999772	1.26672	0.873217
EMQU_1090	operon_0594	1142424	1143629	1	CCA tRNA nucleotidyltransferase			23.8424	32.986	27.5017	28.3379	54.4467	1.3835	0.791463	1.15348	0.693321	0.833739	0.999913	1.0304	0.840873	1.6506	0.999886	1.97976	0.999772	1.92134	0.435622
EMQU_1091	operon_0595	1143895	1144350	1	hypothetical protein			254.885	420.394	609.73	314.432	737.943	1.64935	0.687315	2.39218	0.122452	1.45038	0.999913	0.515691	0.0920221	1.75536	0.999886	1.21028	0.999772	2.34691	0.194563
EMQU_1092	operon_0596	1144579	1144854	1	hypothetical protein			104.332	152.997	183.823	155.458	314.214	1.46644	0.540811	1.76191	0.133615	1.20148	0.999913	0.845693	0.538343	2.05373	0.999886	1.70932	0.999772	2.02121	0.336915
EMQU_1093	operon_0596	1144867	1146963	1	sodium:proton antiporter			114.662	186.088	127.54	206.683	288.234	1.62293	0.733826	1.11231	0.608787	0.685374	0.999913	1.62054	0.91179	1.54892	0.999886	2.25996	0.999772	1.39457	0.673164
EMQU_1094	operon_0597	1147185	1149071	1	ABC transporter ATP-binding protein			13.3557	32.9718	36.8339	27.9594	69.5192	2.46874	0.354876	2.75791	0.0684272	1.11713	0.999913	0.759067	0.503291	2.10845	0.921365	1.88737	0.999772	2.48643	0.184849
EMQU_1095	operon_0597	1149082	1150029	1	thymidylate synthase	K00560	thyB; thymidylate synthase	18.7667	75.3113	90.9344	63.0938	145.46	4.01303	0.128342	4.84552	0.00714324	1.20745	0.999913	0.693839	0.292811	1.93145	0.999886	1.59961	0.999772	2.30545	0.182749
EMQU_1096	operon_0597	1150044	1150556	1	dihydrofolate reductase	K00287	thyA; thymidylate synthase	24.0955	81.6215	111.178	103.817	195.353	3.38742	0.25047	4.61407	0.00841964	1.36212	0.956291	0.933787	0.518383	2.3934	0.747134	1.75711	0.999772	1.88171	0.304452
EMQU_1097	operon_0598	1150821	1151663	1	DegV family protein			313.859	277.667	162.584	428.436	246.818	0.884688	0.999285	0.518017	0.67866	0.585537	0.999913	2.63516	0.51923	0.888899	0.999886	1.51809	0.999772	0.576091	0.652482
EMQU_1098	operon_0599	1151906	1152802	1	lipase/acylhydrolase			46.5799	76.4806	42.6104	118.355	68.4359	1.64192	0.573835	0.914779	0.823922	0.557139	0.999913	2.77762	0.360966	0.894814	0.999886	1.60609	0.999772	0.578224	0.535729
EMQU_1099	operon_0599	1152795	1153451	1	DUF2140 family protein			90.8522	165.323	132.188	211.372	164.328	1.81969	0.437451	1.45498	0.366752	0.799575	0.999913	1.59903	0.963924	0.993981	0.999886	1.24314	0.999772	0.777434	0.907799
EMQU_1100	operon_0599	1153484	1154002	1	peptide-methionine (S)-S-oxide reductase			105.489	181.975	137.64	243.238	196.543	1.72506	0.627764	1.30478	0.573394	0.756367	0.999913	1.7672	0.851329	1.08005	0.999886	1.42795	0.999772	0.808027	0.951674
EMQU_1101	operon_0599	1153999	1154226	1	YozE family protein			39.8919	73.6192	64.101	113.023	95.5774	1.84547	0.517395	1.60687	0.30517	0.87071	0.999913	1.76321	0.825137	1.29827	0.999886	1.49104	0.999772	0.845642	0.967231
EMQU_1103	operon_0601	1155079	1155477	-1	glyoxalase			16.3925	72.2058	355.117	7.29653	103.436	4.4048	0.0133264	21.6634	3.51066e-09	4.91813	0.0344066	0.0205468	2.53504e-12	1.43251	0.999886	0.291272	0.165245	14.176	1.8854e-05
EMQU_1104	operon_0602	1155836	1156480	1	helix-turn-helix domain-containing protein			1.74805	3.04331	3.15148	3.28165	2.15897	1.74098	0.761794	1.80286	0.365507	1.03554	0.999913	1.04131	0.851329	0.709415	0.999886	0.685066	0.999772	0.657891	0.713725
EMQU_1105	operon_0603	1157158	1157934	1	hypothetical protein			8.89464	9.99383	7.43678	14.8902	13.0152	1.12358	0.852065	0.836097	0.999918	0.744137	0.999913	2.00223	0.86276	1.30233	0.999886	1.75012	0.999772	0.874082	0.970437
EMQU_1106	operon_0603	1158055	1158915	1	ribosome biogenesis GTPase YlqF			52.0967	50.8951	40.8259	76.8904	71.6375	0.976934	0.999285	0.783656	0.999918	0.802158	0.999913	1.88337	0.948525	1.40755	0.999886	1.75471	0.999772	0.931684	0.951674
EMQU_1107	operon_0603	1158908	1159675	1	ribonuclease HII	K03470	ribonuclease HII	56.1284	71.9062	54.2438	105.445	93.4335	1.2811	0.842445	0.966423	0.803157	0.754369	0.999913	1.94391	0.91939	1.29938	0.999886	1.72247	0.999772	0.886087	0.952211
EMQU_1108	operon_0603	1159731	1160588	1	DNA-protecting protein DprA			6.21022	5.78262	5.16165	9.79433	8.05547	0.931146	0.999285	0.831155	0.999918	0.892615	0.999913	1.89752	0.70415	1.39305	0.999886	1.56064	0.999772	0.822463	0.921036
EMQU_1109	operon_0603	1160715	1162793	1	type I DNA topoisomerase			58.9108	94.2108	91.3868	70.3594	163.334	1.59921	0.759027	1.55127	0.250226	0.970024	0.999913	0.769908	0.383628	1.7337	0.958753	1.78728	0.999772	2.32142	0.191956
EMQU_1110	operon_0603	1162816	1164141	1	FADH(2)-oxidizing methylenetetrahydrofolate--tRNA-(uracil(54)-C(5))-methyltransferase TrmFO			121.659	273.34	236.699	183.252	435.936	2.24677	0.612671	1.9456	0.247683	0.86595	0.999913	0.774198	0.452961	1.59485	0.999886	1.84173	0.999772	2.37889	0.215011
EMQU_1111	operon_0604	1164419	1165315	1	tyrosine recombinase XerC			122.89	95.6856	78.0652	69.8631	202.19	0.778628	0.883155	0.635245	0.816698	0.815851	0.999913	0.894932	0.776183	2.11307	0.747139	2.59002	0.952235	2.8941	0.127445
EMQU_1112	operon_0604	1165340	1165888	1	HslU--HslV peptidase proteolytic subunit			178.488	162.731	119.938	76.4743	309.101	0.911719	0.936322	0.671964	0.881703	0.73703	0.999913	0.637617	0.548107	1.89945	0.808966	2.57718	0.970478	4.04189	0.0557372
EMQU_1113	operon_0604	1165900	1167297	1	ATP-dependent protease ATPase subunit HslU			180.863	222.064	170.12	96.654	387.047	1.2278	0.997629	0.940601	0.95363	0.766084	0.999913	0.568153	0.427778	1.74296	0.982602	2.27515	0.999772	4.00446	0.0689239
EMQU_1114	operon_0604	1167313	1168104	1	GTP-sensing pleiotropic transcriptional regulator CodY			140.724	156.658	164.925	79.7257	341.155	1.11323	0.999285	1.17197	0.738437	1.05277	0.999913	0.483407	0.154391	2.1777	0.467335	2.06855	0.999772	4.27911	0.00941425
EMQU_1115	operon_0604	1168171	1169046	1	aldose 1-epimerase family protein			121.623	158.432	170.281	82.4739	359.258	1.30265	0.974557	1.40007	0.532258	1.07479	0.999913	0.484341	0.139997	2.26758	0.471913	2.1098	0.999772	4.35602	0.00941425
EMQU_1116	operon_0605	1169184	1169819	-1	glycerol-3-phosphate 1-O-acyltransferase PlsY	K08591	hypothetical protein	61.5279	100.65	75.3129	119.015	137.091	1.63584	0.640351	1.22405	0.490166	0.748266	0.999913	1.58027	0.979411	1.36206	0.999886	1.82029	0.999772	1.15188	0.764511
EMQU_1117	operon_0606	1169917	1170342	1	CoA-binding protein			74.289	125.833	101.299	102.353	127.642	1.69384	0.554203	1.36358	0.464341	0.805025	0.999913	1.0104	0.729163	1.01438	0.999886	1.26005	0.999772	1.24708	0.732088
EMQU_1118	operon_0607	1170620	1172665	1	DNA topoisomerase IV subunit B			56.8096	142.445	141.637	57.5652	265.924	2.50741	0.458662	2.49319	0.0678678	0.994332	0.999913	0.406427	0.0862539	1.86686	0.833755	1.8775	0.999772	4.61952	0.0163766
EMQU_1119	operon_0607	1172677	1175127	1	DNA topoisomerase IV subunit A			58.3833	217.747	292.575	124.333	439.246	3.72961	0.3851	5.01128	0.0238556	1.34365	0.978236	0.424962	0.171332	2.01723	0.90412	1.50131	0.999772	3.53282	0.107489
EMQU_1120	operon_0608	1175401	1177632	1	formate C-acetyltransferase	K00656	formate acetyltransferase	278.584	966.886	2300.46	297.319	1170.55	3.47072	0.52291	8.25767	0.0104978	2.37924	0.589698	0.129243	0.00726002	1.21064	0.999886	0.508833	0.999772	3.93701	0.185687
EMQU_1121	operon_0609	1177831	1178592	1	pyruvate formate lyase-activating protein			121.534	509.081	916.717	161.021	392.195	4.18879	0.150419	7.54287	0.000323153	1.80073	0.49969	0.175649	0.000622145	0.770398	0.999886	0.427826	0.41606	2.43568	0.227687
EMQU_1122	operon_0609	1178677	1179603	1	manganese-dependent inorganic pyrophosphatase	K15986	putative manganese-dependent inorganic pyrophosphatase	150.418	232.199	246.861	189.675	283.861	1.54369	0.868497	1.64117	0.326764	1.06315	0.999913	0.768346	0.280853	1.22249	0.999886	1.14988	0.999772	1.49657	0.513827
EMQU_1123	operon_0609	1179702	1180553	1	DUF1803 domain-containing protein			43.2548	78.887	89.4995	46.814	88.8948	1.82377	0.859329	2.06912	0.222194	1.13453	0.958443	0.523064	0.0891285	1.12686	0.999886	0.993243	0.999772	1.89889	0.336017
EMQU_1124	operon_0610	1181467	1182015	-1	DUF2179 domain-containing protein			36.8101	31.6374	36.1898	89.1191	55.2594	0.859477	0.999285	0.983151	0.871068	1.14389	0.999913	2.46255	0.635929	1.74665	0.999886	1.52693	0.999772	0.620062	0.756477
EMQU_1126	operon_0611	1182548	1183309	1	alpha/beta fold hydrolase			417.425	135.276	116.957	404.731	162.674	0.324072	0.2967	0.280187	0.0485434	0.864583	0.999913	3.46051	0.133353	1.20254	0.999886	1.39089	0.999772	0.401932	0.243139
EMQU_1127	operon_0612	1183467	1184435	1	LacI family transcriptional regulator			282.82	94.6248	51.3051	314.795	80.0269	0.334577	0.202203	0.181406	0.00135525	0.542195	0.655284	6.13574	0.00193382	0.845729	0.999886	1.55982	0.999772	0.254219	0.0171447
EMQU_1128	operon_0612	1184498	1185190	1	hypothetical protein			470.273	276.187	187.627	596.191	245.68	0.587291	0.873313	0.398976	0.275398	0.679349	0.999913	3.17753	0.27349	0.88954	0.999886	1.3094	0.999772	0.412082	0.339577
EMQU_1129	operon_0613	1185342	1186391	1	zinc-binding alcohol dehydrogenase family protein			148.406	59.1894	27.953	189.509	41.0506	0.398834	0.528011	0.188355	0.0140469	0.472264	0.651542	6.77956	0.00346539	0.693547	0.999886	1.46856	0.999772	0.216615	0.01865
EMQU_1130	operon_0614	1186525	1187190	-1	membrane protein			22.5373	10.5733	10.9658	64.8214	16.9719	0.469149	0.648868	0.486565	0.67564	1.03712	0.999913	5.91121	0.0411428	1.60516	0.999886	1.54771	0.999772	0.261826	0.072737
EMQU_1131	operon_0615	1187698	1187913	1	hypothetical protein			263.057	387.379	48.1005	1749.13	41.3021	1.47261	0.571394	0.182852	0.0199933	0.124169	0.000359037	36.3641	9.6135e-07	0.106619	5.71905e-05	0.858663	0.999772	0.0236129	8.54957e-08
EMQU_1132	operon_0615	1188043	1189581	1	ABC transporter permease subunit	K05845	ABC transporter permease	123.888	87.4137	82.9138	127.201	101.116	0.705587	0.955943	0.669264	0.901488	0.948522	0.999913	1.53413	0.868853	1.15676	0.999886	1.21954	0.999772	0.794935	0.916071
EMQU_1133	operon_0615	1189578	1190525	1	ABC transporter ATP-binding protein	K05847	choline ABC transporter ATP-binding protein	117.761	86.9907	64.1985	152.194	98.2019	0.738706	0.965103	0.545159	0.637754	0.737992	0.999913	2.37068	0.45706	1.12888	0.999886	1.52966	0.999772	0.645241	0.792877
EMQU_1134	operon_0616	1190936	1192420	1	transcriptional antiterminator			6.34664	2.45933	1.50798	7.44199	1.28605	0.387501	0.856083	0.237603	0.255472	0.613166	0.999913	4.93508	0.058003	0.522929	0.713096	0.852834	0.999772	0.172811	0.0104136
EMQU_1135	operon_0617	1192751	1194223	1	DeoR family transcriptional regulator			1.29386	0.496244	0.220028	2.46485	0.22926	0.383539	0.670433	0.170056	0.157128	0.443387	0.999913	11.2024	0.00601634	0.46199	0.999886	1.04196	0.999772	0.0930114	0.00198027
EMQU_1136	operon_0618	1194557	1194895	1	LPXTG cell wall anchor domain-containing protein			10.3273	2.35096	1.04589	8.01809	2.30333	0.227645	0.265209	0.101274	0.0145068	0.444878	0.988057	7.66627	0.0183277	0.979738	0.999886	2.20226	0.999772	0.287266	0.088746
EMQU_1137	operon_0618	1194937	1195539	1	hypothetical protein			22.1038	5.68603	3.13112	19.5586	5.77517	0.257242	0.232689	0.141655	0.0236913	0.550669	0.999913	6.24652	0.013849	1.01568	0.999886	1.84444	0.999772	0.295275	0.0573906
EMQU_1138	operon_0618	1195639	1196163	1	hypothetical protein			7.84023	6.56268	8.96395	23.9456	5.94917	0.837052	0.976217	1.14333	0.814229	1.3659	0.999913	2.67133	0.521443	0.906515	0.999886	0.663677	0.999772	0.248445	0.0744726
EMQU_1139	operon_0619	1196274	1196870	-1	LysM peptidoglycan-binding domain-containing protein			282.486	662.614	47.2663	983.711	364.504	2.34565	0.752691	0.167323	0.0248092	0.0713331	0.00286038	20.8121	0.00021247	0.5501	0.999886	7.71171	0.162786	0.37054	0.311024
EMQU_1140	operon_0620	1197270	1197482	-1	DUF378 domain-containing protein			877.311	1081.1	1112.52	2319.51	1379.29	1.23229	0.705121	1.2681	0.715889	1.02906	0.999913	2.08492	0.693176	1.27581	0.999886	1.23979	0.999772	0.594646	0.6153
EMQU_1141	operon_0621	1197707	1198384	1	hypothetical protein			4.68268	2.81061	3.66223	11.8989	4.59526	0.600214	0.911052	0.78208	0.978836	1.303	0.999913	3.24908	0.294776	1.63497	0.999886	1.25477	0.999772	0.386192	0.250975
EMQU_1142	operon_0621	1198481	1198756	1	hypothetical protein			2815.52	1213.56	252.923	1411.04	391.072	0.431023	0.746803	0.0898318	0.00081695	0.208415	0.0396533	5.57892	0.0287724	0.322253	0.152493	1.54621	0.999772	0.277152	0.0803794
EMQU_1144	operon_0623	1199346	1200563	1	pyridoxal phosphate-dependent aminotransferase	K14260	aminotransferase AlaT	632.461	290.104	127.871	352.97	267.555	0.45869	0.708428	0.20218	0.0541122	0.440778	0.728991	2.76035	0.273102	0.922275	0.999886	2.09238	0.999772	0.758012	0.793265
EMQU_1145	operon_0624	1200998	1201834	1	helix-turn-helix domain-containing protein			25.1515	5.77125	6.88424	84.7473	11.8501	0.229459	0.104575	0.273711	0.140774	1.19285	0.999913	12.3103	0.000254663	2.05329	0.999886	1.72133	0.999772	0.139828	0.00176008
EMQU_1146	operon_0624	1201909	1203057	1	N-acetylglucosamine-6-phosphate deacetylase	K01443	N-acetylglucosamine-6-phosphate deacetylase	150.65	179.289	79.8609	301.485	234.298	1.1901	0.927346	0.530107	0.644178	0.44543	0.857876	3.77513	0.122304	1.30682	0.999886	2.93383	0.668804	0.777147	0.928247
EMQU_1147	operon_0625	1203152	1203931	-1	MerR family transcriptional regulator			15.7606	22.4545	17.1031	22.1398	27.7761	1.42472	0.733873	1.08519	0.746811	0.761681	0.999913	1.29449	0.860611	1.237	0.999886	1.62403	0.999772	1.25458	0.669497
EMQU_1148	operon_0626	1204102	1206693	1	HAD family hydrolase			4.15943	2.29427	2.25197	4.25635	3.46009	0.551583	0.724067	0.541413	0.66832	0.981561	0.999913	1.89006	0.683495	1.50814	0.999886	1.53647	0.999772	0.812925	0.844232
EMQU_1149	operon_0627	1206952	1207311	-1	hypothetical protein			19.7103	23.1062	24.2321	40.3121	41.5582	1.17229	0.980691	1.22941	0.720752	1.04873	0.999913	1.66358	0.942011	1.79858	0.999886	1.71501	0.999772	1.03091	0.951674
EMQU_1150	operon_0627	1207321	1208133	-1	hypothetical protein			29.2506	36.9336	33.7956	26.8188	43.6955	1.26266	0.878314	1.15538	0.649428	0.915037	0.999913	0.793558	0.511622	1.18308	0.999886	1.29293	0.999772	1.62929	0.551513
EMQU_1151	operon_0628	1208260	1208784	1	hypothetical protein			27.3949	34.7399	74.391	19.9333	54.3528	1.26812	0.827023	2.71551	0.0485434	2.14137	0.480671	0.267954	0.00847791	1.56456	0.999886	0.730636	0.999772	2.72673	0.146496
EMQU_1152	operon_0628	1208798	1210279	1	flotillin family protein			50.8305	105.625	181.848	25.9261	125.885	2.07798	0.408406	3.57753	0.00594641	1.72164	0.605142	0.14257	1.21133e-05	1.19181	0.999886	0.692253	0.999772	4.85552	0.00234358
EMQU_1153	operon_0629	1210329	1210925	-1	hypothetical protein			19.2415	20.0526	21.2619	36.3644	20.2405	1.04215	0.984044	1.105	0.790966	1.06031	0.999913	1.71031	0.955444	1.00937	0.999886	0.951964	0.999772	0.556603	0.671048
EMQU_1154	operon_0630	1211035	1212000	1	hypothetical protein			34.8642	35.3394	37.8271	88.9518	46.7545	1.01363	0.939199	1.08498	0.768005	1.07039	0.999913	2.35154	0.732982	1.32301	0.999886	1.23601	0.999772	0.525616	0.683608
EMQU_1155	operon_0631	1212058	1213017	-1	gfo/Idh/MocA family oxidoreductase			278.061	147.704	101.796	105.527	97.1617	0.531194	0.543336	0.366091	0.106052	0.689186	0.999913	1.03666	0.9853	0.657812	0.999886	0.954477	0.999772	0.920725	0.919703
EMQU_1156	operon_0632	1213214	1213750	1	hypothetical protein			56.9659	35.9474	45.6726	59.7084	50.8771	0.631033	0.999285	0.801753	0.981798	1.27054	0.999913	1.30731	0.868834	1.41532	0.999886	1.11395	0.999772	0.852093	0.839701
EMQU_1157	operon_0632	1213764	1214564	1	D-alanyl-D-alanine carboxypeptidase family protein	K07260	D-alanyl-D-alanine carboxypeptidase	275.156	139.507	126.981	200.073	202.959	0.507012	0.634139	0.461489	0.451489	0.910213	0.999913	1.57561	0.683839	1.45482	0.999886	1.59833	0.999772	1.01442	0.999925
EMQU_1158	operon_0632	1214574	1215188	1	mannosyl-glycoprotein endo-beta-N-acetylglucosamidase			278.31	170.984	136.15	256.159	263.017	0.614363	0.684202	0.489203	0.416118	0.796276	0.999913	1.88145	0.49845	1.53826	0.999886	1.93181	0.999772	1.02677	0.999925
EMQU_1159	operon_0632	1215213	1215890	1	hypothetical protein			472.9	347.361	232.452	412.312	420.309	0.734534	0.859329	0.491545	0.566527	0.669193	0.999913	1.77375	0.646835	1.21	0.999886	1.80816	0.999772	1.01939	0.999925
EMQU_1160	operon_0633	1216350	1216931	1	xanthine phosphoribosyltransferase	K03816	xpt; xanthine phosphoribosyltransferase	143.445	105.904	8.21677	212.612	45.7337	0.738293	0.998075	0.0572818	1.19346e-06	0.0775868	1.0468e-06	25.8753	2.17507e-08	0.43184	0.190928	5.56589	0.058414	0.215104	0.015533
EMQU_1161	operon_0633	1216934	1218238	1	purine permease			171.737	140.966	13.372	314.85	73.3693	0.820822	0.927346	0.0778633	0.000181339	0.0948602	5.01672e-05	23.5454	2.41015e-06	0.520476	0.486823	5.48677	0.132479	0.233029	0.0669444
EMQU_1162	operon_0634	1218681	1219169	1	5-(carboxyamino)imidazole ribonucleotide mutase	K01588	purE; phosphoribosylaminoimidazole carboxylase catalytic subunit	137.63	72.9446	6.14744	95.1719	25.3887	0.530004	0.993377	0.0446664	3.55635e-06	0.0842755	1.56723e-05	15.4815	0.00010763	0.348054	0.0809145	4.12995	0.369531	0.266766	0.107489
EMQU_1163	operon_0634	1219153	1220286	1	5-(carboxyamino)imidazole ribonucleotide synthase	K01589	purK; phosphoribosylaminoimidazole carboxylase ATPasesubunit	309.746	272.847	55.5237	336.432	130.405	0.880874	0.935136	0.179256	0.0180375	0.203498	0.0128421	6.05924	0.0542468	0.477944	0.34601	2.34864	0.999772	0.387613	0.403888
EMQU_1164	operon_0634	1220300	1221595	1	adenylosuccinate lyase	K01756	adenylosuccinate lyase	578.637	718.731	127.403	862.338	249.807	1.24211	0.849286	0.220178	0.126364	0.177261	0.0648052	6.76857	0.108253	0.347566	0.422759	1.96076	0.999772	0.289685	0.343542
EMQU_1165	operon_0635	1221736	1222113	-1	hypothetical protein			197.562	378.413	370.338	219.335	260.205	1.91541	0.272494	1.87454	0.226262	0.978662	0.999913	0.592257	0.290755	0.687622	0.920319	0.702615	0.999772	1.18633	0.832023
EMQU_1166	operon_0636	1222370	1223101	1	phosphoribosylaminoimidazolesuccinocarboxamide synthase	K01923	phosphoribosylaminoimidazolesuccinocarboxamide synthase	317.788	253.265	1.76956	323.8	3.24658	0.796963	0.915675	0.00556835	3.58491e-14	0.00698697	0	182.984	2.99155e-12	0.0128189	0	1.83469	0.999772	0.0100265	4.67555e-11
EMQU_1167	operon_0636	1223105	1223359	1	phosphoribosylformylglycinamidine synthase subunit PurS	K01952	purS; phosphoribosylformylglycinamidine synthase subunit PurS	266.941	254.867	1.0364	260.57	3.68649	0.954769	0.840457	0.00388249	1.52849e-09	0.00406642	4.31185e-11	251.419	1.11208e-08	0.0144644	6.75564e-10	3.55703	0.999772	0.0141478	2.52766e-07
EMQU_1168	operon_0636	1223361	1224035	1	phosphoribosylformylglycinamidine synthase subunit PurQ	K01952	phosphoribosylformylglycinamidine synthetase I	446.221	333.956	3.92821	306.231	10.0083	0.748409	0.98857	0.00880328	0	0.0117627	0	77.9569	0	0.029969	0	2.54781	0.999772	0.0326823	3.78045e-12
EMQU_1169	operon_0636	1224036	1226258	1	phosphoribosylformylglycinamidine synthase subunit PurL	K01952	phosphoribosylformylglycinamidine synthase II	726.137	613.002	7.78727	478.059	14.0213	0.844197	0.99323	0.0107243	2.94527e-09	0.0127035	1.55612e-09	61.3898	2.92771e-07	0.0228731	1.05284e-07	1.80054	0.999772	0.0293296	8.67767e-06
EMQU_1170	operon_0636	1226243	1227682	1	amidophosphoribosyltransferase	K00764	amidophosphoribosyltransferase	614.773	751.548	10.1146	487.523	13.5278	1.22248	0.853554	0.0164526	6.37289e-09	0.0134584	1.81773e-10	48.1999	2.92771e-07	0.0179999	2.63773e-10	1.33745	0.999772	0.0277481	4.66638e-07
EMQU_1171	operon_0636	1227713	1228756	1	phosphoribosylformylglycinamidine cyclo-ligase	K01933	purM; phosphoribosylformylglycinamidine cyclo-ligase	617.304	807.675	11.0395	488.183	15.7279	1.30839	0.773125	0.0178834	2.53052e-12	0.0136682	0	44.2216	7.87675e-10	0.019473	0	1.42469	0.999772	0.0322172	2.4959e-09
EMQU_1172	operon_0636	1228753	1229331	1	phosphoribosylglycinamide formyltransferase	K11175	purN; phosphoribosylglycinamide formyltransferase	694.401	910.083	16.0472	682.621	17.7686	1.3106	0.761794	0.0231094	4.86746e-10	0.0176327	1.37422e-12	42.5384	1.95989e-08	0.0195242	7.16982e-14	1.10728	0.999772	0.02603	2.4959e-09
EMQU_1173	operon_0636	1229328	1230860	1	bifunctional phosphoribosylaminoimidazolecarboxamide formyltransferase/IMP cyclohydrolase PurH	K00602	purH; bifunctional phosphoribosylaminoimidazolecarboxamide formyltransferase/IMP cyclohydrolase	877.138	1262.45	20.9841	643.898	24.9529	1.43929	0.83749	0.0239234	3.9784e-06	0.0166217	1.36375e-07	30.685	0.00012286	0.0197654	2.24861e-07	1.18913	0.999772	0.0387528	0.000144225
EMQU_1174	operon_0636	1230876	1232141	1	phosphoribosylamine--glycine ligase	K01945	phosphoribosylamine--glycine ligase	391.702	622.504	13.3182	225.365	12.6853	1.58923	0.679867	0.0340008	3.36522e-07	0.0213945	7.28024e-10	16.9216	5.20649e-05	0.0203778	1.02994e-10	0.952478	0.999772	0.0562877	1.41758e-05
EMQU_1175	operon_0636	1232260	1233174	1	aldo/keto reductase			88.286	224.218	271.952	77.8708	269.899	2.53967	0.318404	3.08035	0.0243341	1.21289	0.999913	0.28634	0.00338601	1.20374	0.999886	0.992452	0.999772	3.46599	0.0164176
EMQU_1176	operon_0636	1233280	1234398	1	hypothetical protein			4.46197	5.25631	6.42641	2.98516	2.4241	1.17803	0.886036	1.44026	0.406574	1.22261	0.999913	0.464515	0.155297	0.46118	0.718453	0.37721	0.223028	0.812052	0.844752
EMQU_1177	operon_0637	1234635	1235612	1	GMP reductase	K00364	guaC; GMP reductase	333.965	298.51	169.826	446.871	471.522	0.893838	0.974557	0.508515	0.534465	0.568912	0.999913	2.63134	0.37628	1.57958	0.999886	2.7765	0.913232	1.05516	0.953959
EMQU_1178	operon_0638	1235855	1237291	1	PLP-dependent aminotransferase family protein			14.5033	40.1644	20.2979	23.1283	49.8091	2.76933	0.325674	1.39954	0.528422	0.505371	0.999913	1.13944	0.863737	1.24013	0.999886	2.4539	0.999772	2.1536	0.261261
EMQU_1179	operon_0639	1237809	1238918	1	pyruvate dehydrogenase (acetyl-transferring) E1 component subunit alpha	K00161	pyruvate dehydrogenase E1 component subunit alpha	556.109	1332.67	933.366	237.313	1385.7	2.39642	0.643773	1.67839	0.514531	0.700374	0.999913	0.254255	0.056719	1.03979	0.999886	1.48463	0.999772	5.83912	0.0372692
EMQU_1180	operon_0639	1238921	1239898	1	alpha-ketoacid dehydrogenase subunit beta	K00162	pdhB; pyruvate dehydrogenase complex, E1 component subunit beta	510.549	1398.17	1277.62	190.721	1865.17	2.73856	0.55826	2.50244	0.240321	0.913779	0.999913	0.149278	0.0178458	1.33401	0.999886	1.45988	0.999772	9.77959	0.00773068
EMQU_1181	operon_0639	1239923	1241575	1	dihydrolipoyllysine-residue acetyltransferase	K00627	dihydrolipoamide acetyltransferase	444.202	1285.19	1612.29	152.785	2170.34	2.89326	0.602371	3.62962	0.163867	1.25451	0.999913	0.094763	0.0119882	1.68873	0.999886	1.34613	0.999772	14.2052	0.00607643
EMQU_1182	operon_0639	1241583	1242989	1	dihydrolipoyl dehydrogenase	K00382	dihydrolipoamide dehydrogenase	298.315	821.771	1530.01	139.201	2548.58	2.75471	0.594185	5.12883	0.0470375	1.86184	0.877144	0.0909805	0.00205445	3.10133	0.589963	1.66573	0.999772	18.3086	0.000260271
EMQU_1183	operon_0640	1243158	1243433	1	hypothetical protein			35.8856	34.3707	28.1396	44.3462	39.5017	0.957785	0.999285	0.784148	0.981984	0.81871	0.999913	1.57593	0.86276	1.14928	0.999886	1.40377	0.999772	0.890758	0.99014
EMQU_1184	operon_0640	1243438	1244205	1	inositol monophosphatase family protein	K01092	inositol monophosphatase family protein	47.592	49.048	27.2507	71.6668	71.1768	1.03059	0.96556	0.57259	0.781961	0.555592	0.999913	2.62991	0.455387	1.45117	0.999886	2.61193	0.999772	0.993163	0.999925
EMQU_1185	operon_0641	1244553	1246382	1	translational GTPase TypA			238.697	628.384	115.477	299.533	546.297	2.63256	0.709644	0.483783	0.758659	0.183769	0.565069	2.59386	0.552451	0.869368	0.999886	4.73077	0.804009	1.82383	0.738718
EMQU_1186	operon_0642	1246866	1252013	1	LPXTG cell wall anchor domain-containing protein			0.879365	0.594552	0.533235	1.1964	0.906003	0.676115	0.923216	0.606386	0.909715	0.896868	0.999913	2.24367	0.452678	1.52384	0.999886	1.69907	0.999772	0.757272	0.6744
EMQU_1187	operon_0643	1252448	1254226	1	DNA helicase RecQ	K03654	recQ2; ATP-dependent helicase RecQ	18.9632	29.8347	9.02478	38.4363	22.8895	1.57329	0.755986	0.475909	0.566794	0.302493	0.374568	4.25898	0.184675	0.767211	0.999886	2.53629	0.999772	0.595517	0.73712
EMQU_1188	operon_0643	1254324	1254626	1	DUF1507 family protein			58.3047	76.7763	60.7869	112.254	86.8686	1.31681	0.77559	1.04257	0.730268	0.791741	0.999913	1.84668	0.878298	1.13145	0.999886	1.42907	0.999772	0.773857	0.951173
EMQU_1189	operon_0643	1254629	1255795	1	FtsW/RodA/SpoVE family cell cycle protein			53.2955	94.2592	65.3274	108.122	113.4	1.76862	0.540811	1.22576	0.532258	0.693062	0.999913	1.65507	0.954592	1.20307	0.999886	1.73588	0.999772	1.04882	0.893803
EMQU_1190	operon_0643	1255817	1259245	1	pyruvate carboxylase	K01958	pyruvate carboxylase	123.327	261.264	153.731	188.493	248.328	2.11846	0.72665	1.24653	0.706325	0.588411	0.999913	1.22613	0.911097	0.950484	0.999886	1.61534	0.999772	1.31743	0.758514
EMQU_1191	operon_0643	1259263	1260393	1	hypothetical protein			20.8696	31.9945	28.5631	63.5775	34.3237	1.53307	0.785658	1.36865	0.572103	0.892751	0.999913	2.22586	0.801604	1.0728	0.999886	1.20168	0.999772	0.539872	0.658599
EMQU_1192	operon_0643	1260380	1260811	1	YlbF family regulator			20.8763	25.0914	11.7723	55.4009	22.3798	1.20191	0.858539	0.563907	0.895988	0.469176	0.999913	4.70604	0.218406	0.89193	0.999886	1.90106	0.999772	0.403961	0.452979
EMQU_1193	operon_0643	1260795	1261136	1	DUF2129 domain-containing protein			29.3428	39.6741	26.6527	116.704	47.0461	1.35209	0.668538	0.908321	0.758659	0.671792	0.999913	4.37868	0.30173	1.18582	0.999886	1.76515	0.999772	0.403124	0.438401
EMQU_1194	operon_0644	1261320	1261877	1	16S rRNA (guanine(966)-N(2))-methyltransferase RsmD			19.7705	27.6529	13.3708	30.7252	31.1295	1.3987	0.787795	0.6763	0.905437	0.483521	0.930069	2.29794	0.688228	1.12572	0.999886	2.32817	0.999772	1.01316	0.936442
EMQU_1195	operon_0644	1261878	1262369	1	pantetheine-phosphate adenylyltransferase	K00954	coaD; pantetheine-phosphate adenylyltransferase	22.8703	36.8391	24.6808	31.0003	58.3586	1.61079	0.579804	1.07917	0.641588	0.669962	0.999913	1.25605	0.957399	1.58415	0.999886	2.36454	0.999772	1.88251	0.331194
EMQU_1196	operon_0644	1262359	1263402	1	PDZ domain-containing protein	K07177	S16 family peptidase	15.1906	30.0571	23.3415	30.3442	53.7263	1.97867	0.390626	1.53658	0.318216	0.776573	0.999913	1.30001	0.972464	1.78747	0.999886	2.30175	0.999772	1.77056	0.348305
EMQU_1197	operon_0645	1263789	1264847	1	hypothetical protein			13.2368	21.184	12.9494	23.7843	22.6196	1.60038	0.720312	0.978288	0.75052	0.611285	0.999913	1.8367	0.982779	1.06777	0.999886	1.74676	0.999772	0.951033	0.904419
EMQU_1198	operon_0645	1264970	1265620	1	comEA protein			3.04806	2.84658	3.26781	2.89311	3.37139	0.933899	0.972201	1.0721	0.945586	1.14798	0.999913	0.885335	0.858652	1.18437	0.999886	1.0317	0.999772	1.16532	0.928088
EMQU_1199	operon_0645	1265640	1266122	1	ComE operon protein 2	K01493	comE operon protein 2	34.4009	33.9307	34.8052	93.1036	49.1975	0.986332	0.930511	1.01175	0.863146	1.02577	0.999913	2.67499	0.673903	1.44994	0.999886	1.41351	0.999772	0.528417	0.752038
EMQU_1200	operon_0645	1266115	1268391	1	DNA internalization-related competence protein ComEC/Rec2			11.037	10.2843	9.09289	23.0381	10.0681	0.931807	0.999285	0.823857	0.98819	0.88415	0.999913	2.53364	0.545717	0.978975	0.999886	1.10725	0.999772	0.43702	0.39432
EMQU_1201	operon_0645	1268428	1269474	1	DNA polymerase III subunit delta	K02340	holA; DNA-directed DNA polymerase III subunit delta	36.4357	59.2747	55.5452	91.7303	87.635	1.62683	0.775919	1.52447	0.609237	0.937082	0.999913	1.65145	0.999504	1.47846	0.999886	1.57772	0.999772	0.955355	0.928247
EMQU_1202	operon_0646	1269589	1269843	-1	30S ribosomal protein S20	K02968	rpsT; 30S ribosomal protein S20	377.703	1430.15	1953.65	876.144	2601.61	3.78645	0.306317	5.17245	0.00344536	1.36604	0.649229	0.448465	0.0340051	1.81911	0.999886	1.33166	0.999772	2.96938	0.0879862
EMQU_1203	operon_0647	1270245	1270514	-1	hypothetical protein			38.0564	44.5548	50.7263	61.0652	54.4001	1.17076	0.856168	1.33292	0.590523	1.13852	0.999913	1.20382	0.910227	1.22097	0.999886	1.07242	0.999772	0.890852	0.999925
EMQU_1205	operon_0648	1270906	1271361	-1	DUF441 domain-containing protein			5.2994	16.6517	24.2323	20.2618	51.4523	3.14219	0.300015	4.57265	0.0239023	1.45524	0.999913	0.83615	0.557357	3.08991	0.703746	2.1233	0.999772	2.53937	0.209592
EMQU_1206	operon_0649	1271811	1272224	1	DUF1310 family protein			7.17454	5.83655	1.07448	1.82265	1.01995	0.813509	0.958566	0.149763	0.0537471	0.184095	0.0633057	1.69631	0.911097	0.174752	0.0368893	0.949252	0.999772	0.559599	0.792877
EMQU_1207	operon_0649	1272211	1273239	1	DUF2974 domain-containing protein			9.71059	6.1067	0.800096	2.43212	2.2658	0.628871	0.894044	0.0823942	0.0027937	0.131019	0.0317703	3.03978	0.516157	0.371035	0.390043	2.83191	0.999772	0.931617	0.999925
EMQU_1208		1273240	1273449	1	hypothetical protein			13.2286	6.92032	1.68317	1.93342	1.50614	0.523134	0.674252	0.127238	0.0678678	0.243222	0.864954	1.14868	0.979505	0.21764	0.558197	0.89482	0.999772	0.779	0.833494
EMQU_1209	operon_0649	1273452	1273778	1	hypothetical protein			6.34578	5.51309	0.631937	1.95496	0.742216	0.868781	0.933643	0.0995839	0.0709304	0.114625	0.0758599	3.0936	0.501481	0.134628	0.0713998	1.17451	0.999772	0.379658	0.460556
EMQU_1210	operon_0649	1273801	1274040	1	hypothetical protein			35.2438	16.2203	2.45614	7.16393	2.10949	0.460231	0.762913	0.06969	0.00112808	0.151424	0.0380291	2.91674	0.532722	0.130053	0.00591237	0.858865	0.999772	0.294461	0.244712
EMQU_1211	operon_0650	1274222	1275178	-1	hypothetical protein			138.271	37.0541	15.9581	25.4	18.5135	0.267981	0.281461	0.115411	0.00167339	0.430669	0.544384	1.59167	0.755164	0.499635	0.671758	1.16014	0.999772	0.728878	0.732498
EMQU_1212	operon_0650	1275175	1275507	-1	PadR family transcriptional regulator			133.345	15.4388	9.36694	20.1657	14.7632	0.115781	0.0366706	0.0702459	0.00186259	0.606716	0.999913	2.15286	0.55811	0.956245	0.999886	1.5761	0.999772	0.732095	0.73712
EMQU_1214	operon_0651	1276015	1277598	1	ABC transporter ATP-binding protein			10.342	5.60456	3.36989	37.0602	4.17756	0.541924	0.683305	0.325846	0.165989	0.601276	0.999913	10.9975	8.81192e-05	0.745386	0.999886	1.23967	0.999772	0.112724	6.42021e-05
EMQU_1215	operon_0652	1277714	1278547	-1	undecaprenyl-diphosphate phosphatase	K06153	undecaprenyl pyrophosphate phosphatase	78.3209	127.24	88.346	84.4257	167.67	1.62459	0.726987	1.128	0.603839	0.694327	0.999913	0.955626	0.478356	1.31775	0.999886	1.89787	0.999772	1.986	0.245254
EMQU_1216	operon_0653	1278701	1279405	-1	histidine phosphatase family protein			283.421	190.958	128.775	237.658	186.301	0.67376	0.842445	0.454359	0.250621	0.674364	0.999913	1.84553	0.768816	0.975612	0.999886	1.44671	0.999772	0.783903	0.951674
EMQU_1217	operon_0653	1279429	1280055	-1	MBL fold metallo-hydrolase			233.203	222.275	134.495	190.647	177.047	0.95314	0.999285	0.576729	0.575643	0.605083	0.999913	1.4175	0.999504	0.796521	0.999886	1.31638	0.999772	0.928665	0.988665
EMQU_1218	operon_0654	1280371	1282719	1	ATP-dependent DNA helicase			39.8578	33.6956	23.3436	79.8443	36.3343	0.845395	0.971129	0.585673	0.58607	0.69278	0.999913	3.42039	0.218201	1.07831	0.999886	1.5565	0.999772	0.455065	0.401996
EMQU_1219	operon_0655	1282778	1283272	-1	YajQ family cyclic di-GMP-binding protein			61.3627	84.9104	77.9903	89.0587	79.841	1.38375	0.775919	1.27097	0.765971	0.918501	0.999913	1.14192	0.774983	0.940296	0.999886	1.02373	0.999772	0.896498	0.970437
EMQU_1220	operon_0656	1283447	1284376	1	YitT family protein			53.6065	43.202	32.699	57.6496	88.9944	0.805909	0.99323	0.609983	0.96742	0.756888	0.999913	1.76304	0.862218	2.05996	0.798509	2.72162	0.943313	1.54371	0.513629
EMQU_1221	operon_0657	1284625	1284963	1	metal-sulfur cluster assembly factor			74.5023	63.1997	84.4346	142.273	166.833	0.848292	0.917049	1.13332	0.47673	1.336	0.999913	1.685	0.999504	2.63977	0.875761	1.97588	0.999772	1.17263	0.738718
EMQU_1222	operon_0658	1285254	1285757	-1	hypothetical protein			3.10994	6.78784	3.22829	6.26322	6.13494	2.18263	0.395773	1.03806	0.857445	0.475599	0.822438	1.94011	0.968543	0.903814	0.999886	1.90037	0.999772	0.979518	0.918662
EMQU_1223	operon_0659	1286008	1286496	1	ASCH domain-containing protein			8.56551	16.0225	20.9845	10.3541	26.7186	1.87059	0.554965	2.44989	0.0780703	1.30969	0.999913	0.493414	0.0874577	1.66756	0.999886	1.27325	0.999772	2.58049	0.10525
EMQU_1224	operon_0659	1286486	1286944	1	GNAT family N-acetyltransferase			8.15676	16.966	27.2253	10.0647	31.2726	2.08	0.478238	3.33776	0.0240873	1.6047	0.875832	0.369681	0.0279769	1.84325	0.999886	1.14866	0.999772	3.10716	0.0589906
EMQU_1225	operon_0660	1287120	1287311	1	hypothetical protein			6.48945	21.8169	34.3837	10.1698	33.8586	3.3619	0.348162	5.2984	0.0146369	1.57601	0.923174	0.295773	0.0337248	1.55194	0.999886	0.984728	0.999772	3.32934	0.122281
EMQU_1226	operon_0660	1287336	1287782	1	GNAT family N-acetyltransferase			3.74395	11.482	15.8273	6.52062	16.6008	3.0668	0.303593	4.22742	0.0187318	1.37844	0.999913	0.411987	0.0798686	1.44582	0.999886	1.04888	0.999772	2.5459	0.180979
EMQU_1229	operon_0662	1288713	1289129	1	arsenate reductase (thioredoxin)			12.2872	25.8189	19.2586	22.4197	38.3016	2.10128	0.571394	1.56737	0.368113	0.745909	0.999913	1.16414	0.717834	1.48347	0.999886	1.98881	0.999772	1.70839	0.383553
EMQU_1230	operon_0663	1289491	1290021	1	ClbS/DfsB family four-helix bundle protein			3.70797	14.6177	43.7595	5.52613	13.2767	3.94225	0.119508	11.8015	2.35686e-05	2.9936	0.188131	0.126284	0.000224066	0.908264	0.999886	0.303402	0.140048	2.40254	0.33244
EMQU_1231	operon_0664	1290107	1290703	-1	LysM peptidoglycan-binding domain-containing protein			75.5649	134.352	78.5623	120.362	106.204	1.77798	0.935136	1.03967	0.987186	0.584748	0.999913	1.53206	0.999504	0.790486	0.999886	1.35184	0.999772	0.882368	0.976039
EMQU_1232	operon_0665	1291045	1291479	1	universal stress protein			26.5599	24.1198	36.908	17.0815	36.7721	0.908127	0.950233	1.38961	0.575927	1.5302	0.999913	0.462812	0.203825	1.52456	0.999886	0.996318	0.999772	2.15275	0.35712
EMQU_1233	operon_0666	1291553	1291807	-1	hypothetical protein			5.08514	3.55186	4.51245	3.60253	4.75891	0.698478	0.885705	0.887379	0.999918	1.27045	0.999913	0.798354	0.71247	1.33984	0.999886	1.05462	0.999772	1.32099	0.855989
EMQU_1234	operon_0667	1291978	1292241	1	hypothetical protein			37.2716	91.3699	48.835	243.92	89.8932	2.45146	0.218608	1.31025	0.663755	0.534476	0.785901	4.99477	0.283654	0.983838	0.999886	1.84075	0.999772	0.368536	0.432751
EMQU_1235	operon_0667	1292264	1292452	1	hypothetical protein			81.1409	121.368	68.2943	280.116	171.94	1.49576	0.684202	0.841675	0.999918	0.562706	0.961045	4.10161	0.267015	1.41669	0.999886	2.51763	0.999772	0.613817	0.769942
EMQU_1236	operon_0668	1292616	1292801	-1	hypothetical protein			89.0215	233.971	93.8205	460.689	128.239	2.62825	0.334887	1.05391	0.995089	0.400992	0.489219	4.91032	0.424162	0.548099	0.504594	1.36686	0.999772	0.278365	0.364625
EMQU_1237	operon_0669	1292961	1293332	1	YxeA family protein			25.7364	4.81715	3.33002	10.134	6.1848	0.187173	0.181822	0.12939	0.0275065	0.691285	0.999913	3.04322	0.444354	1.28391	0.999886	1.85729	0.999772	0.610302	0.739846
EMQU_1238	operon_0670	1293425	1293847	-1	hypothetical protein			41.732	58.3753	70.0427	55.7279	91.3049	1.39881	0.779838	1.67839	0.290327	1.19987	0.999913	0.795628	0.51741	1.5641	0.999886	1.30356	0.999772	1.63841	0.444602
EMQU_1239	operon_0670	1293907	1294656	-1	family C39 peptidase			22.058	19.2804	18.9792	12.8137	32.3949	0.874075	0.999285	0.860421	0.973031	0.984379	0.999913	0.675143	0.320946	1.6802	0.999886	1.70687	0.999772	2.52816	0.16235
EMQU_1240	operon_0671	1294928	1295125	1	hypothetical protein			145.027	182.62	532.38	122.301	400.12	1.25922	0.775919	3.67092	0.00206847	2.91524	0.0613661	0.229725	0.00010973	2.191	0.958753	0.751568	0.997754	3.2716	0.0237789
EMQU_1241	operon_0672	1295366	1295854	1	hypothetical protein			63.1768	113.034	143.011	70.2798	169.598	1.78918	0.600528	2.26366	0.0484676	1.2652	0.875832	0.491429	0.0543266	1.50041	0.999886	1.18591	0.999772	2.41318	0.116554
EMQU_1242	operon_0673	1295923	1296519	-1	nitroreductase			98.4707	58.5356	40.2794	92.2977	68.0457	0.594447	0.732809	0.40905	0.521462	0.688119	0.999913	2.29144	0.542104	1.16247	0.999886	1.68934	0.999772	0.737241	0.722942
EMQU_1243	operon_0674	1296892	1298355	1	peptide MFS transporter			108.275	210.163	46.8998	225.615	416.704	1.94102	0.509631	0.433156	0.811685	0.223159	0.307431	4.81057	0.225224	1.98277	0.999886	8.88498	0.0390762	1.84697	0.382308
EMQU_1244	operon_0674	1298498	1302028	1	ATP-dependent deoxyribonuclease subunit B			96.5758	151.018	61.0953	112.676	47.5588	1.56372	0.742846	0.632615	0.782362	0.404558	0.649435	1.84426	0.666605	0.314922	0.374455	0.778435	0.999772	0.422084	0.378857
EMQU_1245	operon_0674	1302025	1305744	1	helicase-exonuclease AddAB subunit AddA			90.4992	253.953	81.7806	158.941	68.1966	2.80614	0.352116	0.903661	0.989029	0.32203	0.526407	1.9435	0.753354	0.26854	0.289335	0.833897	0.999772	0.42907	0.475482
EMQU_1246	operon_0674	1305811	1306152	1	transcriptional regulator			173.404	308.313	216.1	361.088	242.703	1.778	0.527218	1.24622	0.525605	0.700912	0.999913	1.67093	0.782754	0.787196	0.999886	1.1231	0.999772	0.672143	0.645378
EMQU_1247	operon_0675	1306461	1307504	1	phenylalanine--tRNA ligase subunit alpha	K01889	pheS; phenylalanyl-tRNA synthetase subunit alpha	14.4581	41.8838	38.4899	31.9208	69.0106	2.8969	0.5472	2.66216	0.126857	0.91897	0.999913	0.829329	0.478841	1.64767	0.999886	1.79295	0.999772	2.16193	0.325912
EMQU_1248	operon_0675	1307509	1309929	1	phenylalanine--tRNA ligase subunit beta	K01890	pheT; phenylalanyl-tRNA synthetase subunit beta	18.8898	91.8017	102.306	56.1614	158.313	4.85986	0.1069	5.41593	0.0022747	1.11442	0.986044	0.548957	0.139343	1.72451	0.97655	1.54745	0.999772	2.8189	0.103418
EMQU_1249	operon_0676	1310000	1311013	-1	tryptophan--tRNA ligase	K01867	trpS; tryptophan--tRNA ligase	56.9981	174.702	73.7692	153.525	124.418	3.06505	0.301914	1.29424	0.527628	0.422257	0.999913	2.08115	0.972464	0.712171	0.999886	1.68658	0.999772	0.810407	0.999925
EMQU_1250	operon_0677	1311267	1312004	1	amino acid ABC transporter ATP-binding protein	K10041	glnQ; glutamate ABC superfamily ATP binding cassette transporter, ABC protein	42.5757	34.7353	12.92	102.807	37.342	0.815849	0.983717	0.30346	0.150441	0.371956	0.493792	7.95719	0.00310463	1.07504	0.999886	2.89025	0.871388	0.363225	0.208776
EMQU_1251	operon_0677	1312018	1312833	1	glutamine-binding periplasmic protein	K10039	glutamine-binding periplasmic protein	48.4275	52.8638	24.8667	136.489	66.058	1.09161	0.950414	0.513483	0.735613	0.470392	0.99416	5.48883	0.0433096	1.24959	0.999886	2.65648	0.999772	0.48398	0.501037
EMQU_1252	operon_0677	1312846	1313493	1	amino acid ABC transporter permease	K10040	glnC; glutamate ABC superfamily ATP binding cassette transporter, membrane protein	42.0159	64.0575	40.6507	183.885	88.3778	1.5246	0.684202	0.967507	0.731539	0.634596	0.999913	4.52354	0.148579	1.37966	0.999886	2.17408	0.999772	0.480614	0.530923
EMQU_1253	operon_0677	1313508	1314164	1	amino acid ABC transporter permease	K10040	glutamine transport system permease protein GlnP	48.5319	91.9706	48.3195	203.05	101.349	1.89506	0.676215	0.995624	0.75192	0.52538	0.999913	4.20223	0.275115	1.10197	0.999886	2.09748	0.999772	0.499135	0.647477
EMQU_1254	operon_0678	1314377	1315204	1	glutamate racemase	K01776	murI; glutamate racemase	92.5353	121.202	110.9	182.723	203.215	1.30979	0.91647	1.19846	0.548903	0.914999	0.999913	1.64765	0.999504	1.67667	0.999886	1.83243	0.999772	1.11215	0.844232
EMQU_1255	operon_0678	1315204	1316556	1	ribonuclease PH			86.6034	216.62	134.102	147.367	271.179	2.50128	0.478238	1.54846	0.404663	0.619067	0.999913	1.09892	0.841248	1.25187	0.999886	2.02218	0.999772	1.84016	0.348058
EMQU_1256	operon_0678	1316557	1317069	1	metallophosphoesterase			77.1981	204.575	164.071	129.204	284.072	2.64999	0.496757	2.12533	0.192734	0.802012	0.999913	0.787486	0.471287	1.3886	0.999886	1.73139	0.999772	2.19863	0.231384
EMQU_1257	operon_0678	1317176	1317682	1	CBS domain-containing protein			146.994	301.192	266.652	256.006	352.362	2.04902	0.492119	1.81404	0.226132	0.885322	0.999913	0.960075	0.654602	1.16989	0.999886	1.32143	0.999772	1.37638	0.574511
EMQU_1258	operon_0679	1317962	1318879	-1	mechanosensitive ion channel family protein			29.6645	27.0575	26.2375	78.9045	61.2391	0.912116	0.999285	0.884474	0.955261	0.969695	0.999913	3.00732	0.694295	2.2633	0.999886	2.33403	0.999772	0.776117	0.999925
EMQU_1259	operon_0680	1319057	1320070	1	branched-chain amino acid aminotransferase	K00826	branched-chain amino acid aminotransferase	38.8438	46.2586	48.3709	71.6739	113.615	1.19089	0.752759	1.24527	0.566527	1.04566	0.999913	1.48176	0.999504	2.45609	0.92641	2.34884	0.999772	1.58517	0.419967
EMQU_1260	operon_0681	1320137	1320892	-1	enoyl-[acyl-carrier-protein] reductase FabI	K00208	enoyl-ACP reductase	169.933	627.096	92.4863	18.7062	281.667	3.69026	0.102949	0.544253	0.594473	0.147483	0.00621938	0.202259	0.0241063	0.44916	0.718453	3.0455	0.645513	15.0574	3.73235e-05
EMQU_1261	operon_0682	1321103	1321543	1	3-hydroxyacyl-[acyl-carrier-protein] dehydratase FabZ	K02372	(3R)-hydroxymyristoyl-[acyl-carrier-protein] dehydratase 1	237.379	540.714	151.266	54.3929	406.129	2.27785	0.206412	0.637233	0.82193	0.279752	0.0734743	0.359584	0.106081	0.751097	0.999886	2.68486	0.88342	7.46658	0.00138227
EMQU_1262	operon_0683	1321988	1322740	-1	peptidylprolyl isomerase			38.5144	100.1	36.239	78.4423	91.9449	2.59904	0.266032	0.940921	0.758659	0.362027	0.714453	2.16458	0.957399	0.918528	0.999886	2.53718	0.999772	1.17213	0.732088
EMQU_1263	operon_0684	1322927	1324018	1	DUF871 domain-containing protein			21.5884	72.9238	77.382	13.703	72.4801	3.37792	0.104575	3.58444	0.00213045	1.06114	0.980858	0.177083	1.4716e-05	0.993916	0.999886	0.936653	0.999772	5.28934	0.00202018
EMQU_1264	operon_0685	1324173	1325105	1	alpha/beta hydrolase			38.3132	26.9676	34.3984	69.9182	55.315	0.703871	0.876578	0.897821	0.978836	1.27555	0.999913	2.0326	0.792843	2.05117	0.999886	1.60807	0.999772	0.791139	0.996986
EMQU_1265	operon_0686	1325357	1326670	1	GTPase ObgE			105.399	118.749	127.333	66.7097	165.838	1.12666	0.944437	1.2081	0.585429	1.07228	0.999913	0.523901	0.294078	1.39654	0.999886	1.3024	0.999772	2.48596	0.203328
EMQU_1266	operon_0687	1326935	1327522	1	hypothetical protein			79.357	71.885	104.284	54.1965	115.016	0.905843	0.99412	1.31411	0.619873	1.45071	0.999913	0.519702	0.337897	1.6	0.999886	1.10291	0.999772	2.1222	0.338486
EMQU_1267	operon_0688	1327674	1328615	1	ribonuclease Z			89.2182	104.897	113.288	84.7139	134.599	1.17574	0.808044	1.26978	0.575643	1.07999	0.999913	0.747775	0.428351	1.28315	0.999886	1.18811	0.999772	1.58886	0.438055
EMQU_1268	operon_0688	1328612	1329400	1	SDR family NAD(P)-dependent oxidoreductase			153.411	189.332	180.032	203.566	245.933	1.23415	0.842445	1.17353	0.698232	0.95088	0.999913	1.13072	0.774872	1.29895	0.999886	1.36605	0.999772	1.20813	0.672279
EMQU_1269	operon_0688	1329410	1329844	1	DUF1049 domain-containing protein			183.565	262.651	247.928	434.871	322.941	1.43084	0.775919	1.35063	0.61681	0.943947	0.999913	1.75402	0.979505	1.22954	0.999886	1.30256	0.999772	0.742613	0.989554
EMQU_1270	operon_0689	1330079	1332376	1	single-stranded-DNA-specific exonuclease RecJ	K07462	recJ; single-stranded-DNA-specific exonuclease RecJ	58.2863	72.876	74.5597	84.6063	115.312	1.25031	0.958566	1.2792	0.588552	1.0231	0.999913	1.13475	0.999504	1.58231	0.999886	1.54658	0.999772	1.36293	0.877651
EMQU_1271	operon_0689	1332391	1332903	1	adenine phosphoribosyltransferase	K00759	apt; adenine phosphoribosyltransferase	97.1107	174.198	156.174	145.327	267.784	1.79381	0.759066	1.60821	0.351589	0.896531	0.999913	0.930545	0.842597	1.53723	0.999886	1.71465	0.999772	1.84262	0.551513
EMQU_1272	operon_0690	1333108	1333326	-1	hypothetical protein			1436.65	1036.75	105.407	2897.23	148.542	0.721645	0.97451	0.0733695	7.45216e-06	0.10167	4.74659e-05	27.4862	2.74726e-07	0.143276	0.000243989	1.40923	0.999772	0.0512704	1.66461e-06
EMQU_1273	operon_0691	1333503	1334126	-1	transcriptional repressor LexA			1174.04	2030.23	467.233	2282.17	560.368	1.72926	0.759027	0.397969	0.368471	0.230138	0.191459	4.88443	0.151389	0.276012	0.345842	1.19933	0.999772	0.245542	0.201844
EMQU_1274	operon_0692	1334278	1334529	1	DUF896 family protein			108.199	67.3503	70.9656	106.781	104.637	0.622469	0.983485	0.655883	0.894918	1.05368	0.999913	1.50468	0.979505	1.55362	0.999886	1.47447	0.999772	0.979921	0.918544
EMQU_1275	operon_0692	1334628	1336622	1	transketolase	K00615	tktA; transketolase	990.689	340.875	451.897	214.398	446.658	0.344079	0.629939	0.456144	0.686134	1.32569	0.999913	0.474442	0.304243	1.31032	0.999886	0.988407	0.999772	2.08331	0.477022
EMQU_1276	operon_0693	1336880	1337749	1	LysM peptidoglycan-binding domain-containing protein			370.251	412.221	226.812	602.732	360.552	1.11336	0.995675	0.612589	0.79495	0.550218	0.999913	2.65741	0.772164	0.874655	0.999886	1.58965	0.999772	0.598196	0.792877
EMQU_1277	operon_0693	1337883	1338809	1	cysteine synthase A	K01738	cysteine synthase A	137.138	111.291	133.83	69.6689	161.679	0.811526	0.999285	0.975883	0.846085	1.20253	0.999913	0.520577	0.291714	1.45276	0.999886	1.20809	0.999772	2.32067	0.239121
EMQU_1279	operon_0695	1339789	1341141	1	NADH oxidase			1041.3	2303.35	2309.36	846.673	2182.49	2.21199	0.747308	2.21777	0.483443	1.00261	0.999913	0.366626	0.296279	0.94753	0.999886	0.945062	0.999772	2.57772	0.460556
EMQU_1280	operon_0696	1341402	1341692	1	hypothetical protein			616.718	352.111	388.466	301.248	421.986	0.570943	0.787798	0.629892	0.78452	1.10325	0.999913	0.77548	0.293929	1.19845	0.999886	1.08629	0.999772	1.40079	0.520307
EMQU_1281	operon_0697	1341930	1342634	1	DnaD domain protein			46.6825	52.3424	32.3593	111.077	54.1298	1.12124	0.802552	0.693178	0.887806	0.618223	0.924807	3.43261	0.3367	1.03415	0.999886	1.67278	0.999772	0.487319	0.599139
EMQU_1282	operon_0697	1342636	1343301	1	endonuclease III	K10773	endonuclease III	88.9845	76.2009	40.6882	210.256	86.2818	0.856339	0.999285	0.457251	0.445857	0.53396	0.797829	5.16749	0.0679005	1.13229	0.999886	2.12056	0.999772	0.410366	0.407177
EMQU_1283	operon_0698	1343774	1344349	1	lipoprotein			11.1814	2.31733	1.59175	5.54464	4.2308	0.207249	0.13685	0.142357	0.0118739	0.68689	0.999913	3.48335	0.176929	1.82572	0.999886	2.65795	0.999772	0.763043	0.826166
EMQU_1284	operon_0699	1344891	1346387	1	hypothetical protein			27.9211	8.87118	11.6556	12.1125	14.0485	0.317724	0.647456	0.417448	0.749304	1.31387	0.999913	1.0392	0.981716	1.58361	0.999886	1.2053	0.999772	1.15983	0.951415
EMQU_1285	operon_0700	1346663	1348000	1	carbohydrate-binding protein			31.1288	20.1792	33.7782	16.1937	30.8627	0.648248	0.943056	1.08511	0.572103	1.67391	0.795182	0.479414	0.116135	1.52944	0.999886	0.913689	0.999772	1.90585	0.470735
EMQU_1286	operon_0701	1348324	1349784	1	HTH domain-containing protein			0.941239	0.878423	0.728044	1.50596	0.15898	0.933263	0.970958	0.773496	0.930699	0.828808	0.999913	2.06851	0.573215	0.180983	0.422759	0.218366	0.419429	0.105567	0.0156617
EMQU_1287	operon_0701	1349820	1350146	1	hypothetical protein			0.757367	1.7456	0.542137	0.783834	0.646485	2.30483	0.813201	0.715818	0.893213	0.310573	0.961045	1.44582	0.961848	0.370351	0.999886	1.19248	0.999772	0.824774	0.999925
EMQU_1288	operon_0701	1350152	1351558	1	conjugal transfer protein	K03205	conjugal transfer protein	1.07795	1.02596	0.418182	0.695901	0.502661	0.951777	0.999285	0.387944	0.611768	0.407599	0.999913	1.66411	0.979505	0.48994	0.999886	1.20201	0.999772	0.722317	0.840651
EMQU_1289	operon_0701	1351561	1351797	1	hypothetical protein			0.447846	0.13926	0.123901	0.668356	0.178397	0.310954	0.853554	0.27666	0.767667	0.889712	0.999913	5.39427	0.7002	1.28104	0.999886	1.43984	0.999772	0.26692	0.69925
EMQU_1290	operon_0701	1351826	1352650	1	hypothetical protein			0.652578	0.926027	1.11133	1.21478	0.843962	1.41903	0.842445	1.70299	0.720752	1.20011	0.999913	1.09308	0.999504	0.911379	0.999886	0.759413	0.999772	0.694744	0.795562
EMQU_1291	operon_0701	1352666	1353016	1	PrgI family protein			0.705581	2.0964	1.01014	1.6985	1.20302	2.97116	0.571428	1.43164	0.875503	0.481844	0.999913	1.68146	0.86276	0.573851	0.999886	1.19095	0.999772	0.708282	0.918449
EMQU_1292	operon_0701	1352958	1355267	1	DUF87 domain-containing protein			1.4137	1.37629	1.35691	1.46995	1.18307	0.973542	0.98174	0.959834	0.863146	0.985919	0.999913	1.0833	0.787772	0.859608	0.999886	0.871885	0.999772	0.804839	0.976424
EMQU_1293	operon_0701	1355260	1355832	1	hypothetical protein			0.966378	0.757289	0.930066	0.80425	0.64493	0.783636	0.999285	0.962425	0.999918	1.22815	0.999913	0.864723	0.92077	0.85163	0.999886	0.693424	0.999772	0.801903	0.999925
EMQU_1294	operon_0702	1356047	1358599	1	CHAP domain-containing protein			0.416925	0.600396	0.613453	0.283126	0.359618	1.44006	0.758726	1.47137	0.630894	1.02175	0.999913	0.461528	0.376488	0.598967	0.999886	0.586219	0.999772	1.27017	0.896803
EMQU_1295	operon_0702	1358619	1359548	1	hypothetical protein			0.739328	0.892453	0.757795	0.721535	0.63531	1.20711	0.888953	1.02498	0.691046	0.849115	0.999913	0.95215	0.596427	0.71187	0.999886	0.838367	0.999772	0.880499	0.988665
EMQU_1296	operon_0702	1359588	1364270	1	hypothetical protein			1.18478	1.67054	1.28314	1.00424	0.989627	1.41	0.744653	1.08302	0.740112	0.768096	0.999913	0.782646	0.499753	0.592399	0.932259	0.771257	0.999772	0.985447	0.999008
EMQU_1297	operon_0702	1364291	1366867	1	cell surface protein with LPXTG-motif			1.41825	1.96519	2.08149	0.911882	1.72507	1.38565	0.808367	1.46765	0.505352	1.05918	0.999913	0.438091	0.155583	0.877815	0.999886	0.828769	0.999772	1.89177	0.470735
EMQU_1298	operon_0702	1366898	1367458	1	hypothetical protein			0.126131	0.891151	1.1031	1.0627	0.752691	7.06526	0.303593	8.74563	0.0679266	1.23784	0.999913	0.963377	0.732485	0.844628	0.999886	0.682342	0.999772	0.708282	0.918449
EMQU_1300	operon_0703	1367753	1368286	1	hypothetical protein			0.993817	2.06695	1.32589	1.36988	1.60104	2.07981	0.719643	1.33414	0.79791	0.64147	0.999913	1.03318	0.864776	0.774589	0.999886	1.20752	0.999772	1.16875	0.878852
EMQU_1301	operon_0703	1368301	1368963	1	hypothetical protein			1.36883	3.00886	1.82249	1.52472	1.7351	2.19813	0.404	1.33143	0.566794	0.605708	0.999913	0.836612	0.550267	0.576664	0.909292	0.952049	0.999772	1.13798	0.873023
EMQU_1303	operon_0703	1372104	1372628	1	hypothetical protein			2.2385	4.66134	6.11951	3.06107	4.08218	2.08235	0.532028	2.73375	0.15097	1.31282	0.999913	0.500215	0.174309	0.875752	0.999886	0.667076	0.999772	1.33358	0.717773
EMQU_1304	operon_0703	1372653	1373216	1	hypothetical protein			2.59917	3.68668	2.87711	2.66038	5.52217	1.41841	0.761794	1.10693	0.893213	0.780407	0.999913	0.924671	0.7796	1.49787	0.999886	1.91935	0.999772	2.07571	0.383553
EMQU_1305	operon_0703	1373222	1373593	1	hypothetical protein			4.59389	4.20918	4.12526	6.42573	4.87994	0.916257	0.997629	0.897989	0.973031	0.980062	0.999913	1.55765	0.906046	1.15936	0.999886	1.18294	0.999772	0.759438	0.878346
EMQU_1306	operon_0704	1373682	1376072	-1	PBP1A family penicillin-binding protein	K05366	penicillin-binding protein 1A	296.504	317.168	194.597	361.509	341.863	1.0697	0.999285	0.656307	0.892314	0.613546	0.999913	1.85773	0.911097	1.07786	0.999886	1.75677	0.999772	0.945658	0.970083
EMQU_1307	operon_0704	1376062	1376703	-1	Holliday junction resolvase RecU			265.072	106.711	96.5304	241.368	134.172	0.402573	0.379654	0.364166	0.259363	0.904597	0.999913	2.50044	0.71247	1.25734	0.999886	1.38994	0.999772	0.555879	0.697979
EMQU_1308	operon_0705	1376768	1377307	1	DUF1273 domain-containing protein			188.143	72.9202	53.0403	50.9204	82.0228	0.387578	0.422831	0.281915	0.109613	0.727375	0.999913	0.960031	0.525468	1.12483	0.999886	1.54642	0.999772	1.6108	0.401996
EMQU_1309	operon_0705	1377397	1377810	1	cell division regulator GpsB			802.24	761.16	722.854	934.546	795.935	0.948794	0.990098	0.901045	0.979601	0.949674	0.999913	1.29286	0.902824	1.04569	0.999886	1.1011	0.999772	0.851682	0.999925
EMQU_1310	operon_0707	1378498	1379667	1	class I SAM-dependent RNA methyltransferase			106.519	116.596	115.142	58.6107	146.095	1.09461	0.999285	1.08096	0.765971	0.987529	0.999913	0.509028	0.164621	1.253	0.999886	1.26882	0.999772	2.49263	0.168922
EMQU_1311	operon_0707	1379749	1380216	1	ASCH domain-containing protein			60.6407	80.0984	74.3441	34.6306	87.3694	1.32087	0.885705	1.22598	0.629777	0.92816	0.999913	0.465814	0.116208	1.09078	0.999886	1.1752	0.999772	2.5229	0.160711
EMQU_1312	operon_0707	1380277	1381779	1	carboxypeptidase M32			67.2796	118.361	128.436	49.3718	157.258	1.75924	0.674912	1.90898	0.169264	1.08512	0.999913	0.384409	0.0329699	1.32862	0.999886	1.22441	0.999772	3.18517	0.0482227
EMQU_1313	operon_0707	1381810	1382484	1	HD domain-containing protein			106.229	198.428	203.065	91.4087	255.476	1.86792	0.752847	1.91158	0.236055	1.02337	0.999913	0.450145	0.105999	1.2875	0.999886	1.2581	0.999772	2.79488	0.119901
EMQU_1314	operon_0708	1382662	1382985	-1	hypothetical protein			125.852	114.892	236.961	193.093	268.335	0.912918	0.987934	1.88286	0.195065	2.06247	0.585599	0.814871	0.386223	2.33554	0.951553	1.1324	0.999772	1.38967	0.557421
EMQU_1315	operon_0709	1383113	1384258	1	vanZ/RDD domain protein			29.7866	31.6154	25.0555	64.2179	41.9138	1.0614	0.999285	0.841166	0.999918	0.792509	0.999913	2.56303	0.673444	1.32574	0.999886	1.67284	0.999772	0.652681	0.880676
EMQU_1316	operon_0709	1384334	1385683	1	ATP-dependent helicase			161.7	208.678	143.085	233.452	182.953	1.29052	0.984044	0.884878	0.931077	0.685673	0.999913	1.63156	0.999504	0.876724	0.999886	1.27863	0.999772	0.783686	0.938912
EMQU_1317	operon_0710	1385791	1386219	-1	GNAT family N-acetyltransferase			29.1325	29.9687	24.2998	66.1594	24.3795	1.0287	0.99323	0.834114	0.990891	0.81084	0.999913	2.72263	0.45706	0.813497	0.999886	1.00328	0.999772	0.368496	0.231384
EMQU_1318	operon_0711	1386579	1389221	1	alanine--tRNA ligase	K01872	alanyl-tRNA synthetase	19.2926	46.3669	29.4918	31.4148	34.1225	2.40336	0.34614	1.52866	0.273925	0.636051	0.999913	1.06521	0.673903	0.735923	0.999886	1.15702	0.999772	1.08619	0.826166
EMQU_1319	operon_0712	1389389	1389985	1	ECF transporter S component			76.3722	73.9996	111.812	87.8524	142.86	0.968934	0.983558	1.46404	0.373684	1.51098	0.939555	0.785716	0.437107	1.93055	0.958753	1.27768	0.999772	1.62614	0.383522
EMQU_1320	operon_0712	1390024	1391163	1	cation transporter			52.7512	64.0838	67.6767	77.5318	111.535	1.21483	0.858601	1.28294	0.524238	1.05607	0.999913	1.14562	0.810677	1.74045	0.999886	1.64805	0.999772	1.43857	0.518873
EMQU_1321	operon_0713	1392095	1392490	-1	hypothetical protein	K03469	hypothetical protein	15.5062	10.97	12.3069	28.4993	12.2369	0.707461	0.917049	0.793676	0.991989	1.12186	0.999913	2.31572	0.450058	1.11549	0.999886	0.994315	0.999772	0.429376	0.310297
EMQU_1322	operon_0714	1392566	1393003	1	hypothetical protein			68.6457	56.8255	44.0476	98.7963	63.6105	0.827809	0.999285	0.641666	0.740112	0.775137	0.999913	2.24295	0.690555	1.1194	0.999886	1.44413	0.999772	0.643856	0.796446
EMQU_1323	operon_0715	1393112	1393324	-1	cold shock domain-containing protein			292.32	182.17	446.942	408.489	384.619	0.623186	0.999285	1.52895	0.249252	2.45344	0.613977	0.913964	0.552583	2.11132	0.999886	0.860556	0.999772	0.941564	0.999925
EMQU_1324	operon_0716	1393504	1395174	1	formate--tetrahydrofolate ligase	K01938	fhs; formate--tetrahydrofolate ligase	263.572	256.23	46.1539	264.661	74.5272	0.972146	0.922055	0.175109	0.0280302	0.180127	0.0189027	5.73431	0.0708618	0.290861	0.119292	1.61476	0.999772	0.281595	0.215871
EMQU_1325	operon_0717	1395429	1402667	1	hypothetical protein			2.49863	2.60154	2.02029	2.11081	2.25232	1.04119	0.974557	0.808557	0.999918	0.776574	0.999913	1.04481	0.847989	0.865766	0.999886	1.11485	0.999772	1.06704	0.989724
EMQU_1326	operon_0718	1402921	1404102	1	hypothetical protein			2.1043	2.19856	1.6728	1.92476	1.99063	1.04479	0.96127	0.794943	0.983053	0.760863	0.999913	1.15062	0.979505	0.905425	0.999886	1.19	0.999772	1.03422	0.999925
EMQU_1328	operon_0718	1404745	1404945	1	hypothetical protein			1.8366	1.64202	1.32569	0.30093	1.2594	0.894054	0.95274	0.721819	0.921646	0.807355	0.999913	0.226999	0.478775	0.766982	0.999886	0.949994	0.999772	4.18502	0.496788
EMQU_1329	operon_0718	1405266	1405475	1	transcriptional regulator			38.3666	33.597	33.5808	57.7291	50.3607	0.875683	0.974557	0.87526	0.999918	0.999517	0.999913	1.71911	0.72607	1.49896	0.999886	1.49969	0.999772	0.872362	0.855989
EMQU_1330	operon_0718	1405462	1405953	1	hypothetical protein			15.779	31.5077	33.3683	30.106	32.4786	1.99682	0.647456	2.11473	0.255472	1.05905	0.999913	0.902233	0.878022	1.03081	0.999886	0.973338	0.999772	1.07881	0.994148
EMQU_1331	operon_0718	1406050	1406433	1	hypothetical protein			41.295	61.1647	115.792	58.5859	171.526	1.48116	0.715729	2.80401	0.0353916	1.89311	0.585599	0.505959	0.139537	2.80434	0.552571	1.48134	0.999772	2.92778	0.0935047
EMQU_1332	operon_0718	1406420	1407118	1	CBS domain-containing protein			68.7637	104.681	99.2567	83.1615	104.451	1.52233	0.858601	1.44345	0.532258	0.948183	0.999913	0.837842	0.7473	0.997804	0.999886	1.05233	0.999772	1.256	0.874805
EMQU_1333	operon_0718	1407123	1407587	1	signal peptidase II	K03101	lspA; signal peptidase II	53.073	98.9274	93.1606	102.183	110.614	1.86399	0.708832	1.75533	0.362354	0.941707	0.999913	1.09685	0.920321	1.11813	0.999886	1.18735	0.999772	1.08251	0.93282
EMQU_1334	operon_0718	1407584	1408495	1	RluA family pseudouridine synthase			81.7151	161.408	127.692	139.411	166.69	1.97525	0.704353	1.56264	0.420244	0.791111	0.999913	1.09178	0.832016	1.03273	0.999886	1.30541	0.999772	1.19568	0.763248
EMQU_1336	operon_0719	1408736	1409275	1	bifunctional pyr operon transcriptional regulator/uracil phosphoribosyltransferase PyrR	K02825	pyrR; pyrimidine operon attenuation protein	33.0999	42.1562	27.1071	3.54661	207.894	1.2736	0.768093	0.818949	0.999918	0.643016	0.999913	0.130837	3.5222e-05	4.93151	0.0711873	7.66934	0.00559804	58.6176	0
EMQU_1337	operon_0719	1409290	1410573	1	uracil-xanthine permease			51.949	85.8505	63.7355	8.84428	539.185	1.65259	0.709018	1.22689	0.766402	0.742401	0.999913	0.138765	3.71006e-05	6.28051	0.00653424	8.45973	0.00202625	60.9643	0
EMQU_1338	operon_0719	1410586	1411512	1	aspartate carbamoyltransferase catalytic subunit	K00609	pyrB; aspartate carbamoyltransferase catalytic subunit	60.6871	146.185	100.96	7.26684	700.567	2.40883	0.352116	1.66361	0.394152	0.690631	0.999913	0.0719775	8.43957e-08	4.79233	0.0291793	6.93906	0.00775819	96.4061	0
EMQU_1339	operon_0719	1411533	1412813	1	dihydroorotase	K01465	pyrC; dihydroorotase	70.2377	209.143	155.626	7.41686	791.606	2.97764	0.36855	2.21571	0.302319	0.744114	0.999913	0.0476582	4.97023e-07	3.785	0.256414	5.08659	0.162786	106.731	2.38994e-14
EMQU_1340	operon_0719	1412818	1413897	1	carbamoyl phosphate synthase small subunit	K01956	carA; carbamoyl-phosphate synthase (glutamine-hydrolyzing), small subunit	82.5291	308.554	253.349	9.43744	1074.5	3.73874	0.189018	3.06982	0.09341	0.821084	0.999913	0.0372507	1.36905e-09	3.48236	0.197837	4.24117	0.201386	113.855	0
EMQU_1341	operon_0719	1413897	1417082	1	carbamoyl-phosphate synthase large subunit	K01955	carB; carbamoyl phosphate synthase large subunit	75.0782	464.854	535.657	12.0352	1309.8	6.19159	0.116431	7.13466	0.0146369	1.15231	0.999913	0.0224681	6.946e-08	2.81765	0.718453	2.44521	0.999772	108.83	5.12111e-11
EMQU_1342	operon_0719	1417168	1417944	1	dihydroorotate dehydrogenase electron transfer subunit	K02823	pyrK; dihydroorotate oxidase electron transfer subunit	37.2418	356.041	486.23	7.90972	946.44	9.56026	0.0153748	13.056	0.000194798	1.36566	0.999913	0.0162674	2.23492e-10	2.65823	0.61041	1.94648	0.999772	119.655	4.12265e-13
EMQU_1343	operon_0719	1417941	1418870	1	dihydroorotate dehydrogenase	K17828	dihydroorotate dehydrogenase	31.4623	425.205	540.345	9.63686	885.153	13.5147	0.00277164	17.1744	3.11446e-05	1.27079	0.999913	0.0178346	9.30263e-10	2.08171	0.85789	1.63812	0.999772	91.8507	1.57113e-11
EMQU_1344	operon_0719	1418867	1419577	1	orotidine-5'-phosphate decarboxylase	K01591	orotidine 5'-phosphate decarboxylase	33.1742	539.157	654.184	10.0413	1055.11	16.2523	0.00282961	19.7197	5.63405e-05	1.21335	0.999913	0.0153493	1.28992e-09	1.95697	0.981379	1.61287	0.999772	105.077	3.87744e-11
EMQU_1345	operon_0719	1419581	1420213	1	orotate phosphoribosyltransferase	K00762	pyrE; orotate phosphoribosyltransferase	16.2642	328.725	557.311	8.23514	820.145	20.2115	6.19551e-05	34.2661	5.85174e-09	1.69537	0.787249	0.0147766	8.36479e-13	2.49493	0.609635	1.47161	0.999772	99.5909	2.38994e-14
EMQU_1346	operon_0720	1420410	1421051	1	HD domain-containing protein			49.8119	84.053	40.7713	167.585	135.217	1.68741	0.458157	0.818505	0.975411	0.485066	0.706457	4.11037	0.173178	1.60871	0.999886	3.31647	0.634906	0.806854	0.999925
EMQU_1347	operon_0720	1421093	1421794	1	carbonic anhydrase family protein	K01674	carbonate dehydratase	64.3551	170.509	60.0128	180.963	228.662	2.6495	0.230502	0.932525	0.841506	0.351962	0.551768	3.01541	0.380368	1.34105	0.999886	3.81022	0.318602	1.26358	0.641869
EMQU_1348	operon_0720	1421791	1422693	1	LysR family transcriptional regulator			55.4417	172.46	77.4892	223.465	257.094	3.11065	0.102949	1.39767	0.351589	0.449318	0.923006	2.88382	0.528284	1.49075	0.999886	3.31781	0.594564	1.15049	0.667338
EMQU_1349	operon_0721	1422902	1423837	1	hypothetical protein			0.197199	0.246829	0.284684	0.738316	0.417109	1.25168	0.876578	1.44364	0.865289	1.15336	0.999913	2.59346	0.410378	1.68987	0.999886	1.46517	0.999772	0.564947	0.618381
EMQU_1350	operon_0722	1423915	1425615	-1	fibronectin/fibrinogen-binding protein			57.3085	79.964	56.7651	94.0335	85.8616	1.39532	0.759027	0.990517	0.86271	0.709883	0.999913	1.65654	0.92077	1.07375	0.999886	1.51258	0.999772	0.913096	0.988665
EMQU_1351	operon_0723	1425808	1426434	1	hypothetical protein			36.8194	29.4758	50.4175	31.5	44.0114	0.800552	0.978705	1.36932	0.464341	1.71047	0.999913	0.624784	0.380368	1.49313	0.999886	0.872939	0.999772	1.39719	0.685455
EMQU_1352	operon_0724	1426857	1427882	1	hypothetical protein			8.68951	13.8839	14.1516	19.6557	16.3822	1.59778	0.655288	1.62858	0.255472	1.01928	0.999913	1.38894	0.997105	1.17994	0.999886	1.15762	0.999772	0.833459	0.858721
EMQU_1353	operon_0724	1427879	1428760	1	ABC transporter permease			9.95305	16.2121	23.7163	21.4683	18.5308	1.62885	0.69047	2.38282	0.0593907	1.46288	0.807251	0.905213	0.563695	1.14302	0.999886	0.781351	0.999772	0.863168	0.943944
EMQU_1354	operon_0724	1428763	1429533	1	ATP-binding cassette domain-containing protein			11.9306	32.0178	27.6371	26.5876	25.4076	2.68368	0.36139	2.31649	0.0971423	0.863177	0.999913	0.962027	0.673903	0.793546	0.999886	0.919332	0.999772	0.955619	0.999925
EMQU_1355	operon_0725	1429715	1430575	1	shikimate dehydrogenase	K00014	aroE; shikimate dehydrogenase	8.10555	14.3289	13.0195	11.4634	20.3391	1.76779	0.689622	1.60625	0.449633	0.908623	0.999913	0.880474	0.619177	1.41945	0.999886	1.5622	0.999772	1.77427	0.474552
EMQU_1356	operon_0725	1430690	1431838	1	transcriptional regulator			49.1776	76.136	44.3195	54.9489	103.219	1.54818	0.889884	0.901213	0.999918	0.58211	0.999913	1.23984	0.973624	1.35572	0.999886	2.32897	0.999772	1.87845	0.367492
EMQU_1357	operon_0726	1432002	1432265	1	type II toxin-antitoxin system Phd/YefM family antitoxin			15.4169	21.431	11.947	21.5127	14	1.3901	0.676215	0.774933	0.987065	0.557465	0.846319	1.80067	0.877831	0.653259	0.884891	1.17184	0.999772	0.650777	0.822216
EMQU_1360	operon_0727	1433270	1433867	-1	hypothetical protein			0.900296	0.284097	0.640185	1.08356	0.212108	0.31556	0.517395	0.711083	0.999918	2.2534	0.720421	1.69257	0.958793	0.746603	0.999886	0.331322	0.999772	0.195751	0.275698
EMQU_1363	operon_0728	1435415	1436038	1	hypothetical protein			1.63678	0.808979	0.942921	2.60269	0.727733	0.49425	0.747308	0.576082	0.941105	1.16557	0.999913	2.76024	0.506446	0.89957	0.999886	0.771786	0.999772	0.279608	0.170434
EMQU_1364	operon_0729	1436507	1437127	1	hypothetical protein			2.35309	1.25374	1.04556	1.98945	1.32633	0.532807	0.714528	0.444337	0.641588	0.833954	0.999913	1.90275	0.753589	1.0579	0.999886	1.26853	0.999772	0.666682	0.815806
EMQU_1365	operon_0730	1437470	1438012	1	hypothetical protein			2.06227	1.24253	0.977431	3.99905	0.155728	0.602505	0.775029	0.473959	0.688973	0.786647	0.999913	4.09139	0.252126	0.125332	0.558197	0.159324	0.506329	0.0389413	0.00652899
EMQU_1366	operon_0730	1438033	1438536	1	hypothetical protein			1.5351	0.337083	0.645224	2.93134	0.544742	0.219583	0.352116	0.420313	0.598741	1.91414	0.999913	4.54313	0.145713	1.61605	0.999886	0.844268	0.999772	0.185834	0.0925144
EMQU_1367	operon_0730	1438665	1439219	1	hypothetical protein			0.856389	0.620986	0.158727	3.29477	0.627269	0.725121	0.752691	0.185345	0.480845	0.255605	0.999913	20.7574	0.0217921	1.01012	0.999886	3.95186	0.999772	0.190383	0.0773636
EMQU_1368	operon_0730	1439238	1439819	1	hypothetical protein			3.5098	1.81652	0.812899	6.126	0.76139	0.517555	0.561013	0.231608	0.145787	0.447505	0.999913	7.53598	0.0208158	0.419149	0.999886	0.936635	0.999772	0.124288	0.0103655
EMQU_1369	operon_0731	1439931	1440548	-1	hypothetical protein			3.50949	3.04584	3.15192	5.0938	2.68067	0.867885	0.999007	0.898112	0.975947	1.03483	0.999913	1.6161	0.979505	0.880109	0.999886	0.850488	0.999772	0.526261	0.641066
EMQU_1370		1440674	1441060	-1	hypothetical protein			3.33083	2.3278	3.20095	4.27863	3.02647	0.698863	0.904495	0.961006	0.961633	1.3751	0.999913	1.33667	0.982751	1.30014	0.999886	0.945489	0.999772	0.707344	0.732088
EMQU_1371		1441274	1442107	-1	hypothetical protein			5.47406	5.98276	3.82093	6.01515	3.77065	1.09293	0.909985	0.698006	0.915186	0.638656	0.999913	1.57427	0.859063	0.630253	0.994834	0.986843	0.999772	0.626859	0.641066
EMQU_1372	operon_0732	1442236	1442550	-1	hypothetical protein			5.4156	5.3745	3.45957	5.13779	2.31147	0.992412	0.997821	0.638815	0.871338	0.6437	0.999913	1.4851	0.982751	0.430081	0.674278	0.668139	0.999772	0.449896	0.396198
EMQU_1373	operon_0734	1442965	1445136	1	type IA DNA topoisomerase			19.8233	25.7463	21.9417	23.8582	31.9617	1.29879	0.800561	1.10686	0.61124	0.852228	0.999913	1.08734	0.71534	1.24141	0.999886	1.45667	0.999772	1.33965	0.644821
EMQU_1374	operon_0734	1445213	1445527	1	hypothetical protein			26.896	39.0951	39.4126	58.1707	58.3706	1.45357	0.918735	1.46537	0.625858	1.00812	0.999913	1.47594	0.879552	1.49304	0.999886	1.48101	0.999772	1.00344	0.884884
EMQU_1375	operon_0735	1445564	1446052	-1	GNAT family N-acetyltransferase			14.1237	12.3579	11.0539	45.3699	17.2917	0.874982	0.999285	0.782653	0.999918	0.894479	0.999913	4.10441	0.271664	1.39924	0.999886	1.5643	0.999772	0.381127	0.390104
EMQU_1379	operon_0737	1449846	1450121	-1	hypothetical protein			0.384564	0	0	2.70246	0.344184	0	0.689622	0	0.53262	#DIV/0!	0.999913	#DIV/0!	0.171888	#DIV/0!	0.999886	#DIV/0!	0.999772	0.127359	0.141982
EMQU_1380	operon_0737	1450201	1451145	-1	L-lactate dehydrogenase	K00016	L-lactate dehydrogenase	143.682	23.1553	2.0348	173.033	31.3701	0.161157	0.232588	0.0141618	6.72154e-09	0.0878762	0.000581556	85.037	6.35412e-09	1.35477	0.999886	15.4168	0.00482319	0.181295	0.0635125
EMQU_1381	operon_0737	1451291	1451782	-1	hypothetical protein			0.143821	0.21114	0.422225	0.550161	0.193079	1.46808	0.942206	2.93578	0.839188	1.99974	0.999913	1.303	0.753194	0.91446	0.999886	0.457289	0.999772	0.35095	0.581158
EMQU_1382	operon_0737	1451779	1452123	-1	hypothetical protein			0.205101	0	0.255344	0.459131	0.122551	0	0.759027	1.24497	0.829295	#DIV/0!	0.921729	1.79809	0.999504	#DIV/0!	0.999886	0.479945	0.999772	0.26692	0.696627
EMQU_1383	operon_0737	1452159	1452350	-1	hypothetical protein			0	0.171899	0	0.315036	0.220209	#DIV/0!	0.839217	#DIV/0!	0.997496	0	0.999913	#DIV/0!	0.736899	1.28104	0.999886	#DIV/0!	0.999772	0.698996	0.999925
EMQU_1384	operon_0738	1452513	1452806	-1	hypothetical protein			150.954	185.359	151.08	129.283	243.988	1.22792	0.754346	1.00083	0.699852	0.815064	0.999913	0.855729	0.498056	1.3163	0.999886	1.61496	0.999772	1.88723	0.335646
EMQU_1388	operon_0738	1454940	1457185	-1	alpha-galactosidase	K07407	alpha-galactosidase	0.621181	0.810382	1.58926	1.23479	1.94534	1.30458	0.824579	2.55845	0.177396	1.96113	0.94877	0.776955	0.575482	2.40052	0.999886	1.22405	0.999772	1.57544	0.616474
EMQU_1389	operon_0738	1457278	1457715	-1	DUF3284 domain-containing protein			1.40825	0.764641	1.00813	1.70292	1.49312	0.542971	0.839217	0.71587	0.999918	1.31843	0.999913	1.68919	0.965296	1.95271	0.999886	1.48109	0.999772	0.876801	0.951031
EMQU_1390	operon_0738	1457728	1459062	-1	PTS sugar transporter subunit IIC	K02761	PTS system lactose/cellobiose-specific transporter subunit IIC	1.54511	1.56481	2.09779	1.69567	1.71478	1.01275	0.972135	1.35769	0.579869	1.3406	0.999913	0.808315	0.504651	1.09584	0.999886	0.817422	0.999772	1.01127	0.965594
EMQU_1391	operon_0738	1459210	1460253	-1	LacI family DNA-binding transcriptional regulator			33.6431	20.8591	9.7404	38.7857	24.955	0.620012	0.875948	0.289521	0.202532	0.466961	0.892312	3.98194	0.258761	1.19636	0.999886	2.56201	0.999772	0.643407	0.84542
EMQU_1392	operon_0739	1460469	1461506	-1	oxidoreductase NAD-binding Rossmann fold protein			357.645	70.1496	19.0717	126.895	54.254	0.196143	0.238922	0.0533257	5.59662e-05	0.271871	0.138073	6.65358	0.122109	0.773404	0.954492	2.84474	0.999772	0.427551	0.58996
EMQU_1393	operon_0740	1461719	1462591	1	MurR/RpiR family transcriptional regulator			13.3257	9.88651	13.314	18.5211	17.5669	0.741911	0.935136	0.999118	0.888542	1.34668	0.999913	1.3911	0.957399	1.77686	0.999886	1.31943	0.999772	0.948481	0.959164
EMQU_1394	operon_0741	1462689	1463267	-1	histidine phosphatase family protein			118.348	7.03183	8.03952	64.5619	17.4887	0.0594165	3.49894e-06	0.0679311	8.57004e-06	1.1433	0.999913	8.03057	0.00341826	2.48708	0.699011	2.17534	0.999772	0.270883	0.0649324
EMQU_1395	operon_0742	1463527	1464138	-1	TetR/AcrR family transcriptional regulator			7.31904	13.1622	14.2169	17.34	19.0607	1.79835	0.561401	1.94246	0.233698	1.08013	0.999913	1.21967	0.993797	1.44814	0.999886	1.3407	0.999772	1.09923	0.937627
EMQU_1396	operon_0742	1464157	1464837	-1	ABC transporter ATP-binding protein			9.62455	16.4184	13.2028	14.5294	24.1638	1.70589	0.715948	1.37179	0.579869	0.804146	0.999913	1.10048	0.963924	1.47175	0.999886	1.8302	0.999772	1.66309	0.680122
EMQU_1397	operon_0742	1464845	1465918	-1	ABC transporter permease			9.27358	12.3295	10.6592	14.6307	20.5791	1.32952	0.927346	1.14942	0.720752	0.864535	0.999913	1.37258	0.92077	1.6691	0.999886	1.93064	0.999772	1.40657	0.887575
EMQU_1398	operon_0743	1466201	1468045	-1	carbohydrate-binding domain-containing protein			0.737015	0.572437	0.430317	0.255922	0.475288	0.776696	0.984044	0.583864	0.921258	0.751728	0.999913	0.59473	0.793084	0.830289	0.999886	1.10451	0.999772	1.85716	0.833673
EMQU_1399	operon_0743	1468059	1468733	-1	DUF4956 domain-containing protein			0.524146	0.440061	0.784672	0.43517	0.406741	0.839577	0.999285	1.49705	0.651063	1.7831	0.999913	0.554589	0.432587	0.924283	0.999886	0.518358	0.999772	0.934671	0.999925
EMQU_1400	operon_0743	1468723	1469448	-1	VTC domain-containing protein			0.70341	0.552234	1.38272	1.5908	0.436405	0.785081	0.999285	1.96573	0.433157	2.50386	0.800512	1.15049	0.947714	0.790254	0.999886	0.315614	0.727698	0.27433	0.306237
EMQU_1401	operon_0744	1469590	1470264	1	DNA-binding response regulator	K14983	ciaR; response regulator	10.8677	11.1385	11.5171	12.5169	12.0924	1.02492	0.969793	1.05976	0.789418	1.03399	0.999913	1.0868	0.962169	1.08564	0.999886	1.04995	0.999772	0.966088	0.985882
EMQU_1402	operon_0744	1470269	1471579	1	sensor histidine kinase	K14982	ciaH; sensor histidine kinase	27.0612	27.6785	19.993	27.3036	20.1011	1.02281	0.9873	0.738809	0.958641	0.722331	0.999913	1.36566	0.937038	0.726234	0.999886	1.0054	0.999772	0.736204	0.73712
EMQU_1403	operon_0745	1471827	1472825	1	phage integrase			18.3014	18.1218	20.5401	17.4922	19.1549	0.990185	0.999285	1.12232	0.712618	1.13345	0.999913	0.85161	0.610598	1.05701	0.999886	0.932558	0.999772	1.09505	0.951415
EMQU_1404	operon_0746	1473445	1474974	1	AMP-binding protein			12.5338	53.9133	36.9726	16.0182	55.0436	4.30144	0.119508	2.94984	0.048296	0.685779	0.999913	0.433244	0.0786576	1.02097	0.999886	1.48877	0.999772	3.43632	0.0809892
EMQU_1405	operon_0747	1475150	1475956	1	bifunctional hydroxymethylpyrimidine kinase/phosphomethylpyrimidine kinase	K00868	phosphomethylpyrimidine kinase	49.6826	24.3849	9.95132	47.6607	9.89399	0.490814	0.967762	0.200298	0.0977324	0.408093	0.394994	4.78938	0.0308095	0.405742	0.420492	0.994239	0.999772	0.207592	0.0221373
EMQU_1406	operon_0747	1475946	1476443	1	ECF transporter S component			137.343	63.8985	13.6363	126.571	18.45	0.465249	0.929652	0.0992864	0.00294805	0.213405	0.0240931	9.28195	0.00113711	0.288739	0.094134	1.35301	0.999772	0.145768	0.00513383
EMQU_1407	operon_0747	1476460	1477008	1	TIGR01440 family protein			359.474	169.372	28.1465	224.29	38.45	0.471166	0.939199	0.0782991	0.000202336	0.166181	0.00183173	7.96867	0.00162266	0.227015	0.00792391	1.36607	0.999772	0.17143	0.00597184
EMQU_1408	operon_0748	1477073	1478713	-1	alpha-glucosidase	K01187	alpha-glucosidase	11.9813	7.48907	29.0698	11.5337	9.59469	0.625063	0.775919	2.42626	0.250749	3.88163	0.119159	0.396758	0.304521	1.28116	0.999886	0.330057	0.455839	0.831885	0.809412
EMQU_1409	operon_0749	1478890	1481127	-1	VWA domain-containing protein			41.3554	104.607	125.076	50.5212	113.881	2.52947	0.409539	3.02443	0.0549362	1.19568	0.999913	0.403922	0.230375	1.08865	0.999886	0.910488	0.999772	2.25411	0.380132
EMQU_1410	operon_0749	1481150	1481629	-1	hypothetical protein			45.0379	57.4522	57.2413	52.5087	59.437	1.27564	0.851704	1.27096	0.608787	0.996329	0.999913	0.917322	0.68464	1.03455	0.999886	1.03836	0.999772	1.13195	0.918449
EMQU_1411	operon_0750	1481785	1482633	-1	DegV family protein			39.7987	57.1671	60.3139	151.931	107.028	1.43641	0.886036	1.51548	0.506269	1.05505	0.999913	2.519	0.840873	1.8722	0.999886	1.77452	0.999772	0.704455	0.951674
EMQU_1412	operon_0751	1482897	1484489	-1	polysaccharide biosynthesis protein			20.3868	36.886	36.6238	37.5412	78.0249	1.80931	0.759027	1.79644	0.276501	0.992891	0.999913	1.02505	0.749068	2.1153	0.747139	2.13044	0.999772	2.07838	0.303383
EMQU_1413	operon_0751	1484618	1484935	-1	AzlD domain-containing protein			19.8228	30.4013	26.1707	42.7653	52.3286	1.53365	0.775919	1.32023	0.598874	0.860842	0.999913	1.63409	0.977858	1.72126	0.999886	1.99951	0.999772	1.22362	0.802355
EMQU_1414	operon_0751	1484928	1485707	-1	branched-chain amino acid ABC transporter permease			17.2377	23.1537	23.7556	30.5643	42.1478	1.3432	0.794707	1.37812	0.51367	1.02599	0.999913	1.28662	0.979505	1.82035	0.999886	1.77423	0.999772	1.37899	0.661336
EMQU_1415	operon_0752	1485974	1486948	-1	cation transporter			36.9202	57.5995	42.8912	44.394	61.4515	1.56011	0.709018	1.16173	0.651063	0.744646	0.999913	1.03504	0.713347	1.06688	0.999886	1.43273	0.999772	1.38423	0.588116
EMQU_1416	operon_0752	1486979	1487371	-1	DUF4430 domain-containing protein			42.6034	40.9178	34.8776	55.1905	41.7792	0.960434	0.999285	0.818658	0.987422	0.852384	0.999913	1.5824	0.996582	1.02105	0.999886	1.19788	0.999772	0.756999	0.965594
EMQU_1417	operon_0752	1487488	1488564	-1	hypothetical protein			139.71	150.089	138.07	180.794	174.138	1.07429	0.971129	0.98826	0.915309	0.919919	0.999913	1.30944	0.9373	1.16023	0.999886	1.26123	0.999772	0.963184	0.900513
EMQU_1418	operon_0752	1488564	1489442	-1	hypothetical protein			101.829	89.5671	89.6143	82.0157	107.607	0.879584	0.999285	0.880048	0.990277	1.00053	0.999913	0.915207	0.588322	1.20142	0.999886	1.20078	0.999772	1.31204	0.66934
EMQU_1420	operon_0753	1489634	1489825	-1	hypothetical protein			5.91235	24.6093	85.8876	178.527	134.527	4.16236	0.102949	14.5268	0.00030448	3.49005	0.589698	2.07861	0.98715	5.46653	0.864718	1.56632	0.999772	0.75354	0.999925
EMQU_1421	operon_0754	1489985	1491487	1	DUF1846 domain-containing protein			118.885	108.137	61.2019	97.7076	128.232	0.909596	0.974557	0.5148	0.623193	0.565965	0.999913	1.59648	0.999504	1.18583	0.999886	2.09523	0.999772	1.31241	0.597322
EMQU_1422	operon_0755	1491906	1493087	1	hypothetical protein			6.22311	20.2146	7.38412	12.2589	56.9052	3.24831	0.334887	1.18657	0.542545	0.365287	0.999913	1.66017	0.94728	2.81506	0.502504	7.70643	0.105666	4.64195	0.0152523
EMQU_1423	operon_0756	1493257	1493817	1	guanylate kinase	K00942	guanylate kinase	8.67813	11.8357	9.10402	10.1391	19.1716	1.36386	0.767221	1.04908	0.904715	0.769197	0.999913	1.1137	0.91939	1.61981	0.999886	2.10584	0.999772	1.89086	0.381318
EMQU_1424	operon_0757	1493848	1494354	-1	GNAT family N-acetyltransferase			39.8475	67.5253	17.2534	82.1108	24.2668	1.69459	0.728601	0.432985	0.435272	0.25551	0.219728	4.75911	0.135864	0.359373	0.449868	1.40649	0.999772	0.295537	0.21059
EMQU_1425	operon_0757	1494368	1495330	-1	hypothetical protein			23.5427	43.989	13.6304	64.6223	14.8931	1.86848	0.551481	0.578965	0.659533	0.309859	0.212589	4.74105	0.0563491	0.338564	0.201133	1.09264	0.999772	0.230464	0.0409098
EMQU_1426	operon_0757	1495338	1496027	-1	hypothetical protein			26.76	35.3834	12.9218	64.9364	17.1034	1.32225	0.842445	0.482876	0.431442	0.365192	0.374568	5.02535	0.0712869	0.483372	0.671758	1.32361	0.999772	0.263386	0.11799
EMQU_1427	operon_0758	1496293	1497750	-1	amidase	K01426	glutamyl-tRNA(Gln) amidotransferase subunit A	94.9912	101.166	47.0407	99.8593	79.0327	1.065	0.927346	0.495211	0.488019	0.464986	0.630017	2.12283	0.624795	0.781218	0.999886	1.68009	0.999772	0.791441	0.999008
EMQU_1428	operon_0758	1497897	1498838	-1	dihydroorotate oxidase	K00226	pyrDA; dihydroorotate dehydrogenase 1A	50.7947	87.4195	69.6164	91.6932	147.752	1.72104	0.651995	1.37055	0.563149	0.796349	0.999913	1.31712	0.806179	1.69015	0.999886	2.12237	0.999772	1.61137	0.366623
EMQU_1429	operon_0758	1498922	1499563	-1	lysis protein			34.8129	36.6712	27.488	43.4721	52.9826	1.05338	0.96016	0.789593	0.999918	0.749581	0.999913	1.58149	0.974935	1.4448	0.999886	1.92748	0.999772	1.21877	0.680122
EMQU_1430	operon_0759	1499744	1500910	-1	class I SAM-dependent methyltransferase			113.264	71.009	24.818	156.792	82.4928	0.626933	0.830425	0.219116	0.0319456	0.349505	0.343409	6.31765	0.0137557	1.16172	0.999886	3.32391	0.518895	0.526131	0.571901
EMQU_1431	operon_0760	1501088	1501909	-1	integral membrane protein			1.51578	1.17624	45.7286	1.05457	1.00201	0.775993	0.999285	30.1683	4.86244e-07	38.877	1.1116e-06	0.0230614	1.2768e-08	0.851876	0.999886	0.021912	6.45732e-08	0.95016	0.999925
EMQU_1432	operon_0760	1501922	1502773	-1	sugar ABC transporter permease	K15772	mdxG; maltose/maltodextrin ABC transporter permease	1.18976	0.625517	52.902	1.20335	1.0286	0.525752	0.840457	44.4646	3.36522e-07	84.5733	6.37688e-08	0.0227468	5.05446e-08	1.6444	0.999886	0.0194434	1.27045e-07	0.854778	0.999925
EMQU_1433	operon_0760	1502776	1504074	-1	sugar ABC transporter permease	K15771	malC; maltose/maltodextrin ABC superfamily ATP binding cassette transporter, membrane protein	1.70279	1.19791	57.7664	1.24821	1.30871	0.703497	0.876578	33.9246	2.59059e-07	48.2228	4.16092e-08	0.0216079	1.84219e-09	1.0925	0.999886	0.0226552	3.42391e-08	1.04847	0.934121
EMQU_1434	operon_0760	1504218	1505477	-1	extracellular solute-binding protein	K15770	malX; maltose/maltodextrin ABC superfamily ATP binding cassette transporter, binding protein	2.17429	1.42221	143.42	0.340539	0.645839	0.654101	0.974557	65.9619	8.7876e-08	100.844	6.76974e-08	0.00237441	1.90717e-12	0.45411	0.999886	0.00450312	3.34875e-10	1.89652	0.686822
EMQU_1435	operon_0760	1505576	1507342	-1	alpha-glycosidase	K01208	neopullulanase	1.44768	0.432356	42.4175	0.413987	0.382536	0.298655	0.458022	29.3004	1.38755e-08	98.108	1.42131e-11	0.0097598	3.25901e-14	0.884771	0.999886	0.00901834	3.58491e-13	0.924029	0.999925
EMQU_1436	operon_0761	1507502	1508614	-1	o-succinylbenzoate synthase	K02549	mandelate racemase/muconate lactonizing protein	9.14084	71.5499	65.3443	22.0271	63.6492	7.82749	0.00852563	7.14861	0.000515905	0.91327	0.999913	0.337092	0.0254675	0.889578	0.999886	0.974058	0.999772	2.88959	0.0889184
EMQU_1437	operon_0761	1508605	1509441	-1	2-succinyl-6-hydroxy-2, 4-cyclohexadiene-1-carboxylate synthase	K08680	menH; putative 2-succinyl-6-hydroxy-2,4-cyclohexadiene-1-carboxylate synthase	6.61047	41.4772	41.2375	15.5192	39.2646	6.27446	0.0241093	6.23821	0.00140032	0.994221	0.999913	0.376337	0.0412558	0.946655	0.999886	0.952157	0.999772	2.53006	0.150586
EMQU_1438	operon_0761	1509441	1511150	-1	2-succinyl-5-enolpyruvyl-6-hydroxy-3-cyclohexene-1-carboxylic-acid synthase	K02551	2-succinyl-6-hydroxy-2	11.1885	62.8196	50.5081	20.5872	48.0039	5.61468	0.0375173	4.51431	0.00779101	0.804018	0.999913	0.407603	0.0552496	0.764155	0.999886	0.95042	0.999772	2.33173	0.189035
EMQU_1439	operon_0761	1511147	1512295	-1	isochorismate synthase	K02552	menaquinone-specific isochorismate synthase	9.11009	41.3464	38.4349	17.4186	39.0725	4.53852	0.027255	4.21893	0.0024488	0.929583	0.999913	0.453199	0.034524	0.945004	0.999886	1.01659	0.999772	2.24314	0.127409
EMQU_1440	operon_0761	1512486	1513970	-1	o-succinylbenzoate--CoA ligase	K01911	O-succinylbenzoic acid--CoA ligase	13.2597	37.1562	37.6079	16.4371	40.4022	2.80219	0.272494	2.83626	0.0537205	1.01216	0.999913	0.437066	0.0672722	1.08736	0.999886	1.0743	0.999772	2.45798	0.141983
EMQU_1441	operon_0761	1513945	1514760	-1	1,4-dihydroxy-2-naphthoyl-CoA synthase	K01661	dihydroxynaphthoic acid synthetase	18.4418	37.9184	30.5831	16.3592	40.528	2.05611	0.446472	1.65836	0.263894	0.806551	0.999913	0.534909	0.162697	1.06882	0.999886	1.32517	0.999772	2.47738	0.153322
EMQU_1442	operon_0762	1515200	1515487	-1	hypothetical protein			1.74652	0.704495	0.925222	1.52005	0.770262	0.403371	0.675579	0.529753	0.637754	1.31331	0.999913	1.6429	0.826536	1.09335	0.999886	0.832515	0.999772	0.506734	0.803226
EMQU_1443	operon_0763	1515768	1516769	-1	amidase			5.52658	11.6468	11.768	2.85947	24.7323	2.10741	0.759027	2.12935	0.41248	1.01041	0.999913	0.242987	0.208408	2.12353	0.970582	2.10165	0.999772	8.64923	0.0358643
EMQU_1444	operon_0763	1516892	1517776	-1	N-acetylmuramoyl-L-alanine amidase			18.5578	13.6389	23.197	7.31824	13.2051	0.73494	0.99323	1.24998	0.631893	1.7008	0.986044	0.315483	0.0732896	0.968198	0.999886	0.569261	0.999772	1.80441	0.566612
EMQU_1445	operon_0763	1517822	1518094	-1	hypothetical protein			3.11032	1.45075	1.721	2.63661	2.62886	0.466431	0.880324	0.55332	0.941854	1.18628	0.999913	1.53202	0.840786	1.81207	0.999886	1.52752	0.999772	0.99706	0.90827
EMQU_1446	operon_0763	1518096	1518329	-1	hypothetical protein			1.87998	1.12836	2.01716	1.2553	1.21788	0.600197	0.995111	1.07297	0.839188	1.78769	0.999913	0.622309	0.614373	1.07934	0.999886	0.603761	0.999772	0.970194	0.999925
EMQU_1447	operon_0764	1518617	1519027	-1	autolysin			0.449095	0.562122	0.645675	1.53425	1.00201	1.25168	0.881379	1.43772	0.707061	1.14864	0.999913	2.37619	0.602516	1.78255	0.999886	1.55188	0.999772	0.653093	0.730798
EMQU_1448	operon_0765	1519672	1519932	-1	hypothetical protein			0.27111	0.252909	0.791737	1.37892	0.403945	0.932863	0.999285	2.92035	0.609779	3.13053	0.999913	1.74164	0.777484	1.5972	0.999886	0.5102	0.999772	0.292943	0.389406
EMQU_1449	operon_0766	1520068	1520514	1	XRE family transcriptional regulator			1.14245	5.29916	3.8297	8.56814	4.62868	4.63841	0.119508	3.35218	0.106347	0.722699	0.999913	2.23729	0.520314	0.873473	0.999886	1.20863	0.999772	0.540219	0.491033
EMQU_1450	operon_0766	1520612	1520803	1	hypothetical protein			1.36988	1.57244	5.72133	12.3002	4.45007	1.14787	0.998099	4.17652	0.14751	3.6385	0.450439	2.14989	0.971087	2.83004	0.999886	0.777803	0.999772	0.361788	0.490197
EMQU_1451	operon_0767	1521007	1521366	1	PaaI family thioesterase			8.9897	12.7358	15.1932	26.1281	12.2512	1.41671	0.867901	1.69007	0.431119	1.19295	0.999913	1.71972	0.987854	0.961945	0.999886	0.806359	0.999772	0.468889	0.490197
EMQU_1452	operon_0768	1521604	1522452	1	YitT family protein			12.0356	11.6375	17.4926	31.7276	17.0902	0.966927	0.997629	1.45341	0.397657	1.50313	0.706457	1.81377	0.999504	1.46854	0.999886	0.976993	0.999772	0.538653	0.599055
EMQU_1453	operon_0769	1522616	1523026	1	organic hydroperoxide resistance protein			1118.33	236.428	238.728	298.026	639.709	0.211412	0.0846103	0.213469	0.0397989	1.00973	0.999913	1.24839	0.95391	2.70573	0.808966	2.67965	0.997754	2.14648	0.26872
EMQU_1454	operon_0769	1523082	1523522	1	MarR family transcriptional regulator			358.389	166.443	165.12	230.102	398.686	0.46442	0.759027	0.460728	0.568155	0.992051	0.999913	1.39354	0.957213	2.39533	0.999886	2.41452	0.999772	1.73265	0.42147
EMQU_1455	operon_0769	1523639	1524613	1	linear amide C-N hydrolase	K01442	choloylglycine hydrolase	314.7	254.757	92.8635	330.707	182.746	0.809523	0.999285	0.295086	0.118699	0.364518	0.229631	3.56122	0.350837	0.717333	0.85789	1.96789	0.999772	0.55259	0.739825
EMQU_1457	operon_0771	1526202	1527734	1	transcriptional regulator			5.1684	6.83852	9.30169	13.1156	9.44757	1.32314	0.813201	1.79972	0.446158	1.36019	0.999913	1.41003	0.918009	1.38152	0.999886	1.01568	0.999772	0.72033	0.965594
EMQU_1458	operon_0771	1527876	1528226	1	DUF2200 domain-containing protein			26.3643	32.8625	58.3456	55.0662	46.4749	1.24647	0.745084	2.21305	0.159919	1.77545	0.999913	0.943793	0.636651	1.41423	0.999886	0.796545	0.999772	0.843983	0.999925
EMQU_1459	operon_0771	1528296	1528823	1	hypothetical protein			35.0204	103.425	212.078	235.834	268.781	2.95329	0.121481	6.05586	0.0014594	2.05054	0.863986	1.11201	0.693141	2.59879	0.988699	1.26736	0.999772	1.1397	0.713394
EMQU_1460	operon_0772	1528998	1530149	1	Na+/H+ antiporter			15.617	39.4953	36.6147	38.8886	50.2617	2.52899	0.446472	2.34454	0.142775	0.927066	0.999913	1.0621	0.81478	1.2726	0.999886	1.37272	0.999772	1.29245	0.796446
EMQU_1462	operon_0773	1530605	1532638	-1	penicillin-binding protein	K18149	pbp5; penicillin binding protein 2 prime	46.0186	36.0379	30.7365	31.8536	53.1982	0.783117	0.978279	0.667914	0.941106	0.852892	0.999913	1.03635	0.828256	1.47617	0.999886	1.73078	0.999772	1.67008	0.487936
EMQU_1463	operon_0774	1532814	1533695	-1	LytR family transcriptional regulator			38.44	12.2179	9.49114	34.8147	26.1681	0.317845	0.408406	0.246908	0.203186	0.77682	0.999913	3.66813	0.11099	2.14177	0.932029	2.7571	0.999772	0.751637	0.725862
EMQU_1464	operon_0775	1534345	1534959	-1	flavin reductase family protein			67.9109	53.0576	31.8887	91.0335	59.4488	0.781283	0.999285	0.469568	0.686134	0.601021	0.999913	2.85472	0.696203	1.12046	0.999886	1.86425	0.999772	0.653042	0.921036
EMQU_1467	operon_0776	1536890	1537657	1	ankyrin repeat domain-containing protein			139.838	153.633	106.086	67.0944	151.814	1.09865	0.971281	0.758636	0.941106	0.690518	0.999913	0.63245	0.315651	0.988162	0.999886	1.43104	0.999772	2.2627	0.190712
EMQU_1468	operon_0777	1537732	1539285	-1	2',3'-cyclic-nucleotide 2'-phosphodiesterase	K01119	2',3'-cyclic-nucleotide 2'-phosphodiesterase / 3'-nucleotidase	10.0418	9.88245	4.24678	17.3143	7.3949	0.98413	0.995111	0.42291	0.47673	0.429729	0.808511	4.07706	0.115295	0.748287	0.999886	1.7413	0.999772	0.427097	0.278502
EMQU_1469	operon_0777	1539308	1540591	-1	extracellular solute-binding protein			8.73324	6.94187	3.89888	12.9386	5.7455	0.794879	0.974557	0.446442	0.52147	0.561647	0.999913	3.31853	0.183016	0.827658	0.999886	1.47363	0.999772	0.444059	0.260574
EMQU_1470	operon_0777	1540609	1541889	-1	MBL fold metallo-hydrolase			3.45943	2.34922	1.35928	6.46304	2.31515	0.679077	0.903708	0.392921	0.431119	0.578611	0.999913	4.75474	0.0720699	0.9855	0.999886	1.70322	0.999772	0.358214	0.201356
EMQU_1471	operon_0777	1541873	1542691	-1	carbohydrate ABC transporter permease			2.0002	2.12524	1.44216	5.1689	1.41735	1.06251	0.969793	0.721008	0.929906	0.678587	0.999913	3.58413	0.123811	0.666911	0.999886	0.982794	0.999772	0.274207	0.0597032
EMQU_1472	operon_0777	1542688	1543575	-1	sugar ABC transporter permease			2.28305	1.46049	0.531549	3.55736	0.819948	0.63971	0.901747	0.232825	0.153643	0.363954	0.706945	6.69243	0.0222496	0.561421	0.994834	1.54256	0.999772	0.230494	0.0354864
EMQU_1473	operon_0777	1543575	1544645	-1	ABC transporter ATP-binding protein	K10112	ABC superfamily ATP binding cassette transporter	3.11522	2.10107	1.37701	4.39886	2.09951	0.674452	0.826775	0.442026	0.488019	0.655385	0.999913	3.1945	0.222862	0.999258	0.999886	1.52469	0.999772	0.477285	0.36838
EMQU_1474	operon_0778	1545199	1545441	-1	GlsB/YeaQ/YmgE family stress response membrane protein			1422.32	1890.71	2208.5	1401.14	1598.19	1.32932	0.90338	1.55274	0.545791	1.16808	0.999913	0.634432	0.246599	0.845285	0.999886	0.723655	0.999772	1.14063	0.742482
EMQU_1475	operon_0778	1545476	1546030	-1	Asp23/Gls24 family envelope stress response protein			985.602	1723.74	1736.78	1076.31	1207.97	1.74892	0.813201	1.76215	0.617111	1.00757	0.999913	0.619716	0.409447	0.700786	0.999886	0.695524	0.999772	1.12233	0.833494
EMQU_1476	operon_0778	1546043	1546231	-1	DUF2273 domain-containing protein			337.864	536.904	659.761	569.29	479.582	1.58911	0.842054	1.95274	0.474217	1.22883	0.999913	0.862873	0.424361	0.893237	0.999886	0.726903	0.999772	0.842422	0.986052
EMQU_1477	operon_0778	1546244	1546810	-1	alkaline shock response membrane anchor protein AmaP			678.008	1266.56	1559.63	988.871	925.054	1.86806	0.733873	2.30031	0.345961	1.23139	0.999913	0.634042	0.349239	0.730368	0.999886	0.593124	0.999772	0.935464	0.939785
EMQU_1479	operon_0779	1547505	1547669	-1	cyclic lactone autoinducer peptide			12.7158	53.3973	41.3618	16.32	48.6838	4.19929	0.0632717	3.25279	0.0555522	0.774604	0.999913	0.394568	0.083351	0.911729	0.999886	1.17702	0.999772	2.98307	0.0982403
EMQU_1480	operon_0779	1547672	1548238	-1	accessory gene regulator protein	K07813	accessory gene regulator protein	5.0649	30.1759	26.6145	9.74712	34.4087	5.95786	0.0270376	5.2547	0.012007	0.881978	0.999913	0.366234	0.0798686	1.14027	0.999886	1.29286	0.999772	3.53014	0.120538
EMQU_1481	operon_0779	1548341	1549093	-1	DNA-binding response regulator	K07707	two component transcriptional regulator	2.43084	8.35512	12.16	2.67693	16.6606	3.43713	0.233705	5.00239	0.00850345	1.4554	0.968182	0.220142	0.0100387	1.99406	0.999886	1.37011	0.999772	6.22377	0.0140083
EMQU_1483	operon_0780	1550966	1551439	1	DUF2975 domain-containing protein			30.9396	14.4509	16.1281	53.5897	21.7951	0.46707	0.779838	0.521277	0.800309	1.11606	0.999913	3.32275	0.273102	1.50821	0.999886	1.35137	0.999772	0.406703	0.292294
EMQU_1484	operon_0780	1551448	1551663	1	transcriptional regulator			7.7695	10.7734	14.6423	46.2473	20.2279	1.38663	0.559241	1.88459	0.277819	1.35912	0.999913	3.15847	0.40421	1.87758	0.999886	1.38147	0.999772	0.437385	0.383522
EMQU_1487	operon_0782	1553325	1553669	-1	LPXTG cell wall anchor domain-containing protein			1.48022	0.286996	0.0851147	3.42979	0.275348	0.193888	0.600528	0.0575014	0.232448	0.296571	0.999913	40.2961	0.041916	0.959412	0.999886	3.23502	0.999772	0.0802812	0.0484754
EMQU_1488	operon_0783	1553904	1554266	-1	hypothetical protein			1.19074	0.272765	0.0808941	2.22869	0.378168	0.229073	0.707566	0.0679362	0.309344	0.296571	0.999913	27.5507	0.0891285	1.38642	0.999886	4.67485	0.999772	0.169682	0.16902
EMQU_1489	operon_0783	1554286	1554762	-1	hypothetical protein			1.87039	0.781519	1.85369	2.92766	0.928992	0.417838	0.679867	0.991073	0.894959	2.37191	0.703156	1.57937	0.803002	1.1887	0.999886	0.501157	0.999772	0.317316	0.191956
EMQU_1490	operon_0783	1554759	1554956	-1	hypothetical protein			1.60818	1.00014	2.54325	2.61767	1.22578	0.621909	0.96016	1.58145	0.926676	2.5429	0.999913	1.02926	0.93478	1.22561	0.999886	0.481974	0.999772	0.468272	0.572097
EMQU_1491	operon_0784	1555432	1555674	-1	GlsB/YeaQ/YmgE family stress response membrane protein			830.048	483.372	245.808	373.688	417.105	0.582343	0.689622	0.296137	0.0887382	0.508527	0.930069	1.52024	0.999504	0.862905	0.999886	1.69687	0.999772	1.11619	0.739482
EMQU_1492	operon_0784	1555762	1556532	-1	Asp23/Gls24 family envelope stress response protein			1347.72	929.667	523.452	437.126	724.552	0.689809	0.842445	0.3884	0.333601	0.563053	0.999913	0.835084	0.72607	0.779367	0.999886	1.38418	0.999772	1.65753	0.556395
EMQU_1493	operon_0784	1556544	1556732	-1	DUF2273 domain-containing protein			437.368	356.018	221.666	223.346	375.045	0.814	0.922021	0.506817	0.380143	0.622625	0.999913	1.00758	0.806179	1.05345	0.999886	1.69194	0.999772	1.67921	0.383522
EMQU_1494	operon_0784	1556744	1557307	-1	alkaline shock response membrane anchor protein AmaP			681.109	519.818	306.018	354.652	492.782	0.763194	0.856083	0.449294	0.293668	0.588702	0.999913	1.15893	0.965975	0.94799	0.999886	1.61031	0.999772	1.38948	0.616498
EMQU_1495	operon_0784	1557338	1558231	-1	SDR family NAD(P)-dependent oxidoreductase			1363.66	982.03	535.218	561.428	752.031	0.72014	0.890553	0.392485	0.394929	0.545012	0.999913	1.04897	0.950367	0.765792	0.999886	1.40509	0.999772	1.3395	0.760704
EMQU_1496	operon_0784	1558296	1559237	-1	magnesium transporter CorA family protein			838.814	646.446	385.562	628.823	478.003	0.770667	0.927346	0.459652	0.417565	0.596434	0.999913	1.63092	0.878022	0.739432	0.999886	1.23976	0.999772	0.760155	0.96529
EMQU_1497	operon_0784	1559264	1559614	-1	iron-sulfur cluster biosynthesis family protein			585.217	525.359	320.026	640.209	449.623	0.897716	0.978705	0.546849	0.436209	0.609156	0.988409	2.00049	0.64089	0.855839	0.999886	1.40496	0.999772	0.702307	0.855989
EMQU_1498	operon_0784	1559659	1560561	-1	glycosyltransferase family 8 protein			590.977	439.774	250.756	588.612	426.456	0.744147	0.937297	0.424308	0.317098	0.570194	0.958915	2.34735	0.520314	0.969716	0.999886	1.70068	0.999772	0.72451	0.893564
EMQU_1499	operon_0784	1560554	1561411	-1	glycosyltransferase family 8 protein			404.754	281.932	161.211	638.543	316.154	0.696552	0.974557	0.398293	0.307987	0.571806	0.853603	3.96092	0.196408	1.12138	0.999886	1.96113	0.999772	0.495118	0.543917
EMQU_1500	operon_0785	1561737	1562549	1	Cof-type HAD-IIB family hydrolase			296.971	129.209	44.5499	306.413	99.8589	0.435091	0.507137	0.150014	0.00076241	0.344788	0.163796	6.87799	0.0137255	0.772846	0.970582	2.24151	0.999772	0.325896	0.184878
EMQU_1501	operon_0785	1562563	1563054	1	cysteine hydrolase			639.957	225.605	61.124	492.403	155.783	0.352532	0.287646	0.0955127	3.45564e-05	0.270933	0.0814775	8.05581	0.00954224	0.690512	0.914877	2.54864	0.999772	0.316373	0.209592
EMQU_1502	operon_0786	1563293	1563553	1	hypothetical protein			4.2726	6.01794	5.66303	17.7318	10.515	1.4085	0.742846	1.32543	0.660525	0.941024	0.999913	3.13116	0.19718	1.74728	0.999886	1.85678	0.999772	0.593002	0.647746
EMQU_1503	operon_0786	1563591	1563824	1	XRE family transcriptional regulator			14.3566	20.0999	21.7288	40.5056	37.5245	1.40005	0.76858	1.51351	0.439121	1.08104	0.999913	1.86414	0.944076	1.8669	0.999886	1.72695	0.999772	0.926402	0.988665
EMQU_1504	operon_0786	1563863	1564225	1	hypothetical protein			38.0733	42.3947	37.985	104.525	71.8053	1.1135	0.995675	0.997681	0.868199	0.895986	0.999913	2.75175	0.588322	1.69374	0.999886	1.89036	0.999772	0.686965	0.90827
EMQU_1505	operon_0787	1564349	1564549	-1	cold-shock protein			2219.61	3529.08	4328.82	2796.31	7765.05	1.58995	0.933386	1.95026	0.365507	1.22662	0.999913	0.645974	0.299589	2.20031	0.999886	1.7938	0.999772	2.7769	0.275698
EMQU_1506	operon_0788	1564734	1565210	-1	flavodoxin family protein			4.88555	2.69052	6.98842	13.1436	8.65326	0.550709	0.676215	1.43043	0.653158	2.59743	0.378223	1.88076	0.765942	3.21621	0.4991	1.23823	0.999772	0.658365	0.769942
EMQU_1507	operon_0789	1565630	1566343	1	hypothetical protein			49.0219	182.95	87.2079	63.2683	173.227	3.73201	0.262572	1.77896	0.255472	0.476676	0.999913	0.725488	0.199315	0.946856	0.999886	1.98637	0.999772	2.73798	0.112506
EMQU_1509	operon_0790	1567514	1570357	-1	PKD domain-containing protein			20.012	5.95619	44.2642	15.5305	7.25359	0.297631	0.308613	2.21189	0.270079	7.43163	0.00628456	0.350859	0.305995	1.21782	0.999886	0.16387	0.0390762	0.467055	0.283357
EMQU_1510	operon_0791	1570661	1571467	-1	MerR family transcriptional regulator			3.10117	4.86817	3.29379	10.1823	4.83986	1.56978	0.792037	1.06211	0.829934	0.676598	0.999913	3.09138	0.538343	0.994186	0.999886	1.46939	0.999772	0.475319	0.643935
EMQU_1511	operon_0792	1571819	1572226	-1	NusG domain II-containing protein			52.5817	206.286	77.632	127.793	101.193	3.92315	0.0602972	1.47641	0.454532	0.376333	0.583032	1.64613	0.984774	0.490549	0.821506	1.3035	0.999772	0.791855	0.999925
EMQU_1512	operon_0792	1572263	1572640	-1	hypothetical protein			26.0803	205.279	48.9502	44.8702	51.7317	7.87105	0.00119153	1.8769	0.257044	0.238456	0.11756	0.91665	0.570406	0.252006	0.0809145	1.05682	0.999772	1.15292	0.742482
EMQU_1513	operon_0792	1572671	1572838	-1	50S ribosomal protein L32	K02911	rpmF2; 50S ribosomal protein L32	26.1496	227.073	37.1138	28.2003	49.8375	8.68361	0.0130993	1.41929	0.642083	0.163444	0.103867	0.759833	0.595488	0.219478	0.212752	1.34283	0.999772	1.76727	0.528334
EMQU_1514	operon_0792	1572856	1573125	-1	30S ribosomal protein S14	K02954	rpsN1; 30S ribosomal protein S14	13.7243	168.218	31.3145	27.8198	43.0596	12.257	5.83328e-05	2.28169	0.17252	0.186154	0.0269012	0.8884	0.56558	0.255975	0.0700232	1.37507	0.999772	1.5478	0.482991
EMQU_1516	operon_0794	1573980	1575359	-1	mannosyl-glycoprotein endo-beta-N-acetylglucosaminidase			39.8523	54.9333	110.78	18.2781	75.4399	1.37842	0.778378	2.77976	0.0555522	2.01662	0.597953	0.164995	0.00162343	1.3733	0.999886	0.680989	0.999772	4.12733	0.0336957
EMQU_1517	operon_0795	1575585	1576292	-1	ABC transporter ATP-binding protein			1.63163	0.806232	0.915541	1.77328	1.77373	0.494127	0.728601	0.561121	0.851662	1.13558	0.999913	1.93687	0.744573	2.20003	0.999886	1.93736	0.999772	1.00026	0.988356
EMQU_1518	operon_0796	1576486	1577862	-1	hypothetical protein			1.23547	0.534375	0.450996	1.86963	0.651193	0.432526	0.648868	0.365039	0.290285	0.843969	0.999913	4.14555	0.0859927	1.21861	0.999886	1.4439	0.999772	0.348301	0.177923
EMQU_1519	operon_0797	1578249	1580084	-1	elongation factor 4			177.804	253.208	138.766	253.93	279.351	1.42409	0.840457	0.780448	0.999918	0.548034	0.999913	1.82991	0.696203	1.10325	0.999886	2.0131	0.999772	1.10011	0.988356
EMQU_1520	operon_0798	1580232	1581449	1	GNAT family N-acetyltransferase			34.1332	90.323	42.926	59.7821	106.711	2.64619	0.306317	1.2576	0.66832	0.47525	0.930069	1.39268	0.890663	1.18144	0.999886	2.48594	0.999772	1.78501	0.306958
EMQU_1521	operon_0798	1581470	1581964	1	nucleoside 2-deoxyribosyltransferase			36.1804	107.767	69.1316	73.093	122.29	2.97861	0.272494	1.91075	0.264133	0.64149	0.999913	1.0573	0.624795	1.13476	0.999886	1.76895	0.999772	1.67308	0.450984
EMQU_1522	operon_0798	1581957	1582625	1	hypothetical protein			44.0013	123.941	74.8731	94.9048	135.684	2.81677	0.127288	1.70161	0.23764	0.604101	0.999913	1.26754	0.807398	1.09474	0.999886	1.81219	0.999772	1.42969	0.467376
EMQU_1523	operon_0799	1582708	1583562	-1	glucose uptake protein			0.57932	0.391711	0.068689	1.00369	0.246619	0.676157	0.889884	0.118568	0.266093	0.175356	0.94877	14.6122	0.125413	0.629594	0.999886	3.59037	0.999772	0.245711	0.237148
EMQU_1524	operon_0799	1583688	1586270	-1	alpha-mannosidase			0.902209	0.921872	4.52048	0.907422	2.34182	1.02179	0.976217	5.01045	0.00790905	4.90358	0.0380291	0.200736	0.0115163	2.54028	0.909292	0.518046	0.871388	2.58074	0.367716
EMQU_1525	operon_0799	1586273	1587382	-1	PTS fructose/mannitol (fru) transporter subunit IIABC	K02770	manP; PTS system fructose/mannitol (fru) transporter subunit IIABC	0.644393	1.10015	3.55671	0.684906	1.64533	1.70727	0.657779	5.51947	0.00732318	3.23293	0.289554	0.192567	0.00410861	1.49555	0.999886	0.462598	0.522102	2.40227	0.336309
EMQU_1526	operon_0799	1587410	1587724	-1	PTS Fru family, IIB component	K02769	PTS family fructose porter component IIBC	0.224634	0.314329	2.24076	0.594069	0.134223	1.39929	0.946822	9.97518	0.0964182	7.12872	0.390281	0.265119	0.283758	0.427013	0.999886	0.0599004	0.24137	0.225938	0.513827
EMQU_1527	operon_0799	1587748	1588197	-1	PTS fructose/mannitol (fru) transporter subunit IIABC	K02768	manP; PTS system fructose/mannitol (fru) transporter subunit IIABC	0.410174	0.366717	2.09785	0.652755	0.562532	0.894054	0.962611	5.11454	0.0831193	5.72061	0.339078	0.311155	0.191882	1.53396	0.999886	0.268147	0.481581	0.86178	0.951674
EMQU_1528	operon_0799	1588199	1590106	-1	transcription antiterminator			1.14075	0.766214	2.34847	1.33861	0.857045	0.671677	0.90338	2.05871	0.26479	3.06503	0.283577	0.569992	0.455378	1.11855	0.999886	0.364938	0.295921	0.640251	0.533346
EMQU_1529	operon_0800	1590386	1592998	-1	ATP-dependent chaperone ClpB			292.793	150.491	115.893	369.579	208.256	0.513985	0.742846	0.39582	0.428868	0.7701	0.999913	3.18896	0.237791	1.38384	0.999886	1.79696	0.999772	0.563495	0.526256
EMQU_1532	operon_0801	1593889	1595241	-1	PTS cellobiose transporter subunit IIC	K02761	PTS system cellobiose-specific transporter subunit IIC	5.09666	3.27673	4.66225	6.0772	4.45291	0.642917	0.866727	0.914767	0.926676	1.42284	0.999913	1.30349	0.956402	1.35895	0.999886	0.955099	0.999772	0.732725	0.869174
EMQU_1533	operon_0801	1595318	1595653	-1	PTS sugar transporter subunit IIB	K02760	PTS system cellobiose-specific transporter subunit IIB	1.43743	1.09499	1.40806	1.37153	0.722335	0.761773	0.999285	0.979569	0.955261	1.28591	0.999913	0.97406	0.92077	0.659671	0.999886	0.513001	0.999772	0.526663	0.801898
EMQU_1534	operon_0801	1595701	1596648	-1	isoaspartyl aminopeptidase			2.18397	0.910323	1.61187	1.22107	0.779631	0.41682	0.704353	0.738044	0.989029	1.77065	0.906217	0.757548	0.575482	0.856433	0.999886	0.483682	0.743523	0.638484	0.681112
EMQU_1535	operon_0802	1596817	1598118	-1	M20/M25/M40 family metallo-hydrolase			15.994	19.8458	20.8622	23.9494	20.9744	1.24083	0.912846	1.30437	0.603868	1.05121	0.999913	1.14798	0.843113	1.05687	0.999886	1.00538	0.999772	0.875778	0.999925
EMQU_1536	operon_0802	1598129	1598857	-1	GntR family transcriptional regulator			5.97131	8.61683	12.0053	12.8156	9.01917	1.44304	0.709018	2.01049	0.176722	1.39323	0.999913	1.0675	0.776183	1.04669	0.999886	0.751268	0.999772	0.703764	0.802557
EMQU_1537	operon_0803	1599086	1599271	-1	hypothetical protein			0.190214	2.15549	1.90622	5.6361	4.71164	11.3319	0.318404	10.0215	0.208288	0.884356	0.999913	2.95668	0.408971	2.18587	0.999886	2.47171	0.999772	0.835975	0.996521
EMQU_1538	operon_0803	1599303	1600355	-1	UPF0104 family protein			27.8336	57.8186	59.0968	61.2944	76.4079	2.0773	0.569638	2.12322	0.119623	1.02211	0.999913	1.03719	0.575505	1.32151	0.999886	1.29293	0.999772	1.24657	0.636427
EMQU_1539	operon_0803	1600366	1600638	-1	DUF1294 domain-containing protein			15.0834	32.0452	37.0259	23.6727	51.2191	2.12453	0.512763	2.45474	0.118194	1.15543	0.999913	0.639357	0.306053	1.59834	0.999886	1.38333	0.999772	2.16363	0.244712
EMQU_1540	operon_0803	1600652	1601554	-1	diacylglycerol kinase catalytic subunit			23.6385	42.1557	43.9058	28.9143	58.7276	1.78335	0.717864	1.85739	0.310804	1.04152	0.999913	0.658552	0.360739	1.39311	0.999886	1.33758	0.999772	2.03109	0.295324
EMQU_1541	operon_0804	1601755	1602987	-1	peptidase T			54.8115	99.4086	70.7719	60.6188	83.7664	1.81364	0.52291	1.29119	0.544985	0.711929	0.999913	0.856538	0.478525	0.842648	0.999886	1.18361	0.999772	1.38185	0.564763
EMQU_1542	operon_0804	1603003	1604127	-1	Nif3-like dinuclear metal center hexameric protein			36.5259	61.3952	39.2596	48.2992	56.4443	1.68087	0.585144	1.07484	0.733969	0.639456	0.999913	1.23025	0.916295	0.91936	0.999886	1.43772	0.999772	1.16864	0.769942
EMQU_1543	operon_0804	1604129	1604821	-1	tRNA (adenine-N(1))-methyltransferase			43.0232	69.0045	38.9571	52.4297	50.2772	1.60389	0.651995	0.905491	0.927231	0.564558	0.999913	1.34583	0.990972	0.728608	0.999886	1.29058	0.999772	0.958946	0.976424
EMQU_1544	operon_0805	1605044	1605475	-1	hypothetical protein			128.538	164.213	147.87	234.452	210.147	1.27754	0.939199	1.1504	0.78452	0.900474	0.999913	1.58553	0.957286	1.27972	0.999886	1.42117	0.999772	0.896335	0.999925
EMQU_1545	operon_0806	1605659	1606585	-1	primosomal protein DnaI			107.602	160.494	143.582	183.167	185.351	1.49155	0.775919	1.33437	0.520955	0.894624	0.999913	1.2757	0.910227	1.15488	0.999886	1.29091	0.999772	1.01192	0.893564
EMQU_1546	operon_0806	1606585	1607967	-1	helicase DnaB			81.5284	113.005	93.2357	119.003	113.18	1.38608	0.839217	1.1436	0.731539	0.825059	0.999913	1.27637	0.902041	1.00155	0.999886	1.21392	0.999772	0.951073	0.970437
EMQU_1547	operon_0806	1607990	1608475	-1	transcriptional repressor NrdR			72.3172	84.4136	91.3871	77.7066	92.663	1.16727	0.939024	1.2637	0.645574	1.08261	0.999913	0.850302	0.525427	1.09773	0.999886	1.01396	0.999772	1.19247	0.815634
EMQU_1548	operon_0807	1608935	1609267	-1	hypothetical protein			474.712	336.19	506.529	286.385	428.514	0.708199	0.92865	1.06702	0.666889	1.50667	0.893271	0.565386	0.127768	1.27462	0.999886	0.845981	0.999772	1.49629	0.524184
EMQU_1549	operon_0807	1609325	1609945	-1	dephospho-CoA kinase	K00859	dephospho-CoA kinase	56.218	89.5263	78.2974	67.0385	132.936	1.59248	0.798275	1.39275	0.553142	0.874574	0.999913	0.856204	0.658017	1.48488	0.999886	1.69784	0.999772	1.98298	0.318241
EMQU_1550	operon_0807	1609918	1610754	-1	DNA-formamidopyrimidine glycosylase	K10563	formamidopyrimidine-DNA glycosylase	37.7256	57.8802	53.2372	48.8092	79.5847	1.53424	0.773125	1.41117	0.482909	0.919784	0.999913	0.916824	0.628269	1.37499	0.999886	1.49491	0.999772	1.63053	0.403888
EMQU_1551	operon_0808	1611156	1613801	-1	DNA polymerase I	K02335	DNA polymerase I	88.6635	113.636	114.425	130.413	167.393	1.28165	0.927346	1.29056	0.67564	1.00695	0.999913	1.13972	0.851329	1.47306	0.999886	1.4629	0.999772	1.28356	0.696733
EMQU_1552	operon_0809	1614102	1614782	-1	BAX inhibitor (BI)-1/YccA family protein			396.066	426.249	455.824	768.166	626.094	1.07621	0.917049	1.15088	0.744216	1.06938	0.999913	1.68523	0.868453	1.46885	0.999886	1.37354	0.999772	0.81505	0.945982
EMQU_1553	operon_0809	1614784	1615257	-1	MaoC-like protein			364.649	374.276	529.965	617.214	520.803	1.0264	0.942206	1.45336	0.591833	1.41598	0.999913	1.16463	0.821042	1.3915	0.999886	0.982712	0.999772	0.843796	0.999925
EMQU_1554	operon_0810	1615596	1616930	-1	UDP-N-acetylmuramate--L-alanine ligase	K01924	murC; UDP-N-acetylmuramate--L-alanine ligase	487.342	818.818	419.239	654.432	712.279	1.68017	0.868713	0.860255	0.961633	0.512005	0.999913	1.561	0.999504	0.869887	0.999886	1.69898	0.999772	1.08839	0.908807
EMQU_1555	operon_0810	1617068	1617826	-1	YdcF family protein			34.3999	75.5013	67.8908	53.9208	78.0234	2.19482	0.533104	1.97358	0.165813	0.899199	0.999913	0.794228	0.374051	1.0334	0.999886	1.14925	0.999772	1.447	0.544464
EMQU_1556	operon_0810	1617848	1618315	-1	SprT family protein			35.8194	80.2349	61.1374	45.551	78.5793	2.23999	0.533648	1.70683	0.301959	0.761981	0.999913	0.74506	0.436044	0.979365	0.999886	1.28529	0.999772	1.72508	0.438401
EMQU_1557	operon_0810	1618312	1620492	-1	RNA-binding transcriptional accessory protein			36.9283	67.3387	52.122	46.2567	70.5001	1.8235	0.670433	1.41144	0.446897	0.774028	0.999913	0.887469	0.593133	1.04695	0.999886	1.3526	0.999772	1.52411	0.520262
EMQU_1558	operon_0811	1620792	1621529	-1	serine/threonine protein phosphatase			16.1012	38.3732	53.333	35.3163	71.011	2.38325	0.299962	3.31236	0.0150549	1.38985	0.988057	0.662186	0.329567	1.85054	0.954796	1.33147	0.999772	2.01071	0.239121
EMQU_1559	operon_0812	1621721	1622659	-1	rhodanese-related sulfurtransferase			50.2963	111.093	109.705	70.8737	237.917	2.20877	0.442782	2.18117	0.120566	0.987506	0.999913	0.646039	0.512915	2.1416	0.762074	2.16869	0.999772	3.35691	0.10239
EMQU_1560	operon_0813	1622854	1623225	-1	lactoylglutathione lyase			10.8297	31.4918	41.1857	37.7739	70.6764	2.90792	0.271464	3.80304	0.0113392	1.30782	0.978236	0.91716	0.487613	2.24428	0.981379	1.71604	0.999772	1.87104	0.40868
EMQU_1561	operon_0814	1623665	1624051	-1	hypothetical protein			0.457104	0.170566	0.30633	1.34709	0.354716	0.373145	0.849286	0.670153	0.76611	1.79596	0.999913	4.3975	0.393633	2.07964	0.999886	1.15795	0.999772	0.263321	0.510112
EMQU_1562	operon_0815	1624434	1624826	-1	hypothetical protein			2.07825	2.87045	1.57743	4.36049	1.28962	1.38119	0.839217	0.759019	0.93175	0.549541	0.999913	2.7643	0.68026	0.449273	0.800712	0.817544	0.999772	0.295751	0.400588
EMQU_1563	operon_0816	1625153	1625482	-1	hypothetical protein			2.42847	4.1333	3.21664	4.73013	3.32624	1.70202	0.790082	1.32456	0.694799	0.778226	0.999913	1.47052	0.999504	0.804743	0.999886	1.03407	0.999772	0.703203	0.872926
EMQU_1564	operon_0816	1625575	1625961	-1	hypothetical protein			2.45631	3.02264	2.66699	5.63353	3.2989	1.23056	0.881379	1.08577	0.754582	0.882338	0.999913	2.11232	0.706756	1.0914	0.999886	1.23694	0.999772	0.585582	0.65541
EMQU_1565	operon_0817	1626113	1626583	-1	SMI1/KNR4 family protein			4.21292	5.16929	6.3293	4.48837	4.86266	1.22701	0.868713	1.50235	0.481775	1.2244	0.999913	0.709141	0.354752	0.940682	0.999886	0.768277	0.999772	1.08339	0.846954
EMQU_1566	operon_0817	1626597	1628087	-1	transposase			1.83743	0.332038	1.08759	1.30756	0.962682	0.180708	0.163156	0.591909	0.740112	3.27551	0.520005	1.20225	0.993797	2.89931	0.999886	0.88515	0.999772	0.736243	0.799376
EMQU_1567	operon_0817	1628084	1628431	-1	hypothetical protein			0.835396	0.0948407	1.18447	0.173813	0	0.113528	0.573448	1.41785	0.636522	12.489	0.329034	0.146743	0.144964	0	0.999886	0	0.695412	0	0.736682
EMQU_1568	operon_0817	1628431	1628712	-1	TIGR04197 family type VII secretion effector			4.90365	1.63852	5.00209	0.428986	1.16051	0.334144	0.709018	1.02008	0.690338	3.0528	0.494201	0.0857612	0.00601634	0.708268	0.999886	0.232006	0.166548	2.70525	0.491033
EMQU_1569	operon_0818	1628929	1630320	-1	L-cystine transporter			348.708	358.296	123.349	393.567	430.108	1.02749	0.98174	0.353731	0.404036	0.344265	0.968182	3.19068	0.5073	1.20043	0.999886	3.48693	0.952235	1.09285	0.857581
EMQU_1570	operon_0819	1630529	1630933	-1	DUF1149 family protein			35.1394	42.5227	45.7838	55.3783	42.1698	1.21011	0.686354	1.30292	0.486536	1.07669	0.999913	1.20956	0.901869	0.9917	0.999886	0.921063	0.999772	0.761486	0.842316
EMQU_1571	operon_0819	1630986	1631609	-1	HAD family hydrolase			42.8847	31.1931	12.3365	79.0008	32.4576	0.727372	0.89432	0.287667	0.137332	0.395489	0.673942	6.40382	0.00611583	1.04054	0.999886	2.63102	0.999772	0.410852	0.203328
EMQU_1572	operon_0819	1631661	1632110	-1	hypothetical protein			59.5039	59.5499	17.4208	91.9654	57.7871	1.00077	0.999285	0.292767	0.0985208	0.292541	0.291782	5.27906	0.0197774	0.970399	0.999886	3.31714	0.537866	0.628357	0.61795
EMQU_1573	operon_0819	1632150	1632821	-1	hypothetical protein			155.833	247.264	139.469	286.536	298.364	1.58672	0.747308	0.894987	0.999918	0.564047	0.987904	2.05448	0.518426	1.20666	0.999886	2.13929	0.999772	1.04128	0.968456
EMQU_1574	operon_0820	1633031	1633318	-1	hypothetical protein			7.1889	3.47178	0.921432	6.21015	0.953299	0.482935	0.761794	0.128174	0.0525768	0.265407	0.587015	6.73967	0.111306	0.274585	0.552661	1.03458	0.999772	0.153506	0.0669444
EMQU_1576	operon_0821	1634539	1634913	-1	P-II family nitrogen regulator			0.775248	4.25054	18.3933	0.821615	8.1355	5.48282	0.0771018	23.7258	2.92781e-06	4.32729	0.0555708	0.0446692	1.66892e-06	1.91399	0.999886	0.442307	0.419429	9.90184	0.00426043
EMQU_1577	operon_0821	1634910	1635683	-1	DUF1538 domain-containing protein			1.33552	3.66717	14.1949	0.855727	7.89462	2.74587	0.381019	10.6287	0.000458223	3.87079	0.180283	0.0602843	1.20579e-05	2.15278	0.999886	0.556161	0.996925	9.22563	0.00447389
EMQU_1578	operon_0821	1635680	1636363	-1	DUF1538 domain-containing protein			2.16563	4.89483	21.5833	1.89464	11.9254	2.26023	0.458022	9.96627	0.000120525	4.4094	0.0577213	0.0877829	1.27968e-05	2.43632	0.997339	0.552529	0.88342	6.29427	0.00773068
EMQU_1579	operon_0822	1636717	1638012	1	ISL3 family transposase			0	0	0	0.0288783	0.0326236	#DIV/0!	0.999285	#DIV/0!	0.997496	#DIV/0!	0.999913	#DIV/0!	0.736836	#DIV/0!	0.999886	#DIV/0!	0.999772	1.12969	0.999925
EMQU_1580	operon_0823	1638243	1639121	-1	carbohydrate ABC transporter permease	K10190	lacG2; lactose ABC superfamily ATP binding cassette transporter, membrane protein	4.06151	1.84538	4.46049	4.56749	3.70943	0.454359	0.657779	1.09823	0.901243	2.41711	0.663463	1.02399	0.768021	2.01011	0.999886	0.83162	0.999772	0.812138	0.99038
EMQU_1581	operon_0823	1639118	1639987	-1	sugar ABC transporter permease	K10189	lacF2; lactose ABC superfamily ATP binding cassette transporter, membrane protein	1.40914	1.14928	2.43519	1.86371	1.51666	0.815588	0.997629	1.72814	0.265521	2.11889	0.510406	0.765325	0.364616	1.31966	0.999886	0.62281	0.911257	0.813785	0.959164
EMQU_1582	operon_0824	1640343	1641632	-1	extracellular solute-binding protein	K10188	lactose ABC superfamily ATP binding cassette transporter	1.16381	1.6194	7.18311	0.752278	2.29942	1.39146	0.85374	6.17207	0.0112934	4.43567	0.139749	0.104729	0.00118602	1.41992	0.999886	0.320115	0.383723	3.05661	0.277249
EMQU_1583	operon_0825	1641858	1643357	1	DNA-binding response regulator	K07720	two-component response regulator	2.38425	4.96762	16.316	1.16538	4.10253	2.08351	0.507137	6.84323	0.000451022	3.28447	0.11992	0.0714258	3.29255e-07	0.825855	0.999886	0.251442	0.0365739	3.52033	0.0716665
EMQU_1584	operon_0825	1643354	1645081	1	sensor histidine kinase	K07718	sensor histidine kinase	2.32155	4.09362	17.8578	2.67343	7.39607	1.76332	0.717864	7.69218	0.00212378	4.36234	0.0964435	0.149707	0.00122247	1.80673	0.999886	0.414166	0.645018	2.76651	0.197533
EMQU_1585	operon_0826	1645227	1646180	-1	beta-galactosidase small subunit	K01190	lacZ; beta-galactosidase small subunit	1.63983	1.56702	11.032	1.58192	5.07834	0.955604	0.99323	6.72754	0.00644364	7.0401	0.0286493	0.143394	0.00242407	3.24076	0.715231	0.460329	0.997754	3.21024	0.136429
EMQU_1586	operon_0826	1646161	1648038	-1	glycoside hydrolase family 2	K01190	glycoside hydrolase	0.619207	0.740713	13.0603	0.51211	3.13088	1.19623	0.947525	21.0919	6.23769e-06	17.632	6.85308e-05	0.0392114	9.16801e-07	4.22685	0.377409	0.239726	0.140048	6.11368	0.0316697
EMQU_1587	operon_0826	1648022	1650256	-1	alpha-galactosidase	K07407	alpha-galactosidase	0.490728	0.491671	8.54687	0.286028	1.31809	1.00192	0.956678	17.4167	7.59471e-05	17.3833	0.000626188	0.0334658	4.25252e-06	2.68083	0.965435	0.154219	0.0576422	4.60825	0.123101
EMQU_1588	operon_0827	1650370	1651398	1	LacI family transcriptional regulator			4.03318	5.41792	10.5261	3.70292	11.0099	1.34334	0.773125	2.60988	0.0690338	1.94283	0.679663	0.351784	0.0345919	2.03213	0.999886	1.04596	0.999772	2.97331	0.126721
EMQU_1589	operon_0828	1651824	1652954	-1	5-methyltetrahydropteroyltriglutamate--homocysteine S-methyltransferase			2.49431	7.02084	8.45266	4.30321	14.9087	2.81474	0.299962	3.38878	0.0247891	1.20394	0.999913	0.509096	0.156271	2.1235	0.85789	1.76379	0.999772	3.46456	0.0498231
EMQU_1590	operon_0829	1653314	1654078	-1	MerR family transcriptional regulator			1.22253	1.5291	1.65912	4.06212	2.11029	1.25077	0.923216	1.35712	0.712554	1.08503	0.999913	2.44836	0.498194	1.38009	0.999886	1.27194	0.999772	0.519505	0.530923
EMQU_1591	operon_0830	1654176	1655924	1	ABC transporter ATP-binding protein			1.62707	0.628293	0.842587	1.41923	0.524931	0.38615	0.573835	0.517855	0.707061	1.34107	0.999913	1.68437	0.797892	0.835486	0.999886	0.622998	0.999772	0.36987	0.201844
EMQU_1592	operon_0830	1655911	1657698	1	ABC transporter ATP-binding protein			1.62164	1.16563	0.939781	1.89889	1.22136	0.718798	0.974557	0.579524	0.803157	0.80624	0.999913	2.02056	0.662559	1.04781	0.999886	1.29963	0.999772	0.6432	0.634841
EMQU_1593	operon_0831	1657764	1660202	-1	BspA family leucine-rich repeat surface protein			7.18401	5.42253	4.1738	11.6335	3.71698	0.754806	0.974557	0.580984	0.808364	0.769713	0.999913	2.78727	0.425631	0.685469	0.999886	0.890551	0.999772	0.319507	0.149786
EMQU_1594	operon_0831	1660278	1660778	-1	hypothetical protein			0.948695	0.809958	0.592655	1.37937	0.315657	0.853761	0.998099	0.624705	0.778734	0.73171	0.999913	2.32744	0.503287	0.38972	0.999886	0.532616	0.999772	0.228842	0.247543
EMQU_1595	operon_0832	1660968	1662455	1	HTH domain-containing protein			1.26736	1.53444	0.953112	3.82617	1.04986	1.21074	0.939199	0.752047	0.904715	0.621146	0.999913	4.01439	0.0675242	0.6842	0.999886	1.10151	0.999772	0.274391	0.0621536
EMQU_1599	operon_0834	1663516	1663644	-1	hypothetical protein			243.515	237.398	254.282	242.774	301.64	0.974878	0.955517	1.04421	0.405587	1.07112	0.999913	0.954745	0.460568	1.27061	0.999886	1.18624	0.999772	1.24247	0.839805
EMQU_1601	operon_0836	1665622	1666986	-1	23S rRNA (uracil(1939)-C(5))-methyltransferase RlmD			25.5116	167.648	132.904	74.8177	106.337	6.57144	0.00152012	5.20955	0.000136073	0.792756	0.999913	0.562946	0.0822061	0.634285	0.999886	0.800101	0.999772	1.42127	0.530923
EMQU_1602	operon_0837	1667150	1668196	-1	diacylglycerol kinase	K07029	dgkA; diacylglycerol kinase	101.52	447.19	385.661	374.433	520.534	4.40495	0.104575	3.79887	0.0199933	0.862409	0.999913	0.970888	0.59183	1.16401	0.999886	1.34972	0.999772	1.39019	0.557421
EMQU_1603	operon_0837	1668206	1669636	-1	Asp-tRNA(Asn)/Glu-tRNA(Gln) amidotransferase subunit GatB	K02434	gatB; aspartyl/glutamyl-tRNA amidotransferase subunitB	90.6518	345.995	310.011	285.776	450.697	3.81674	0.190167	3.41981	0.0418925	0.896001	0.999913	0.921824	0.56042	1.30261	0.999886	1.45381	0.999772	1.5771	0.473261
EMQU_1604	operon_0837	1669633	1671105	-1	Asp-tRNA(Asn)/Glu-tRNA(Gln) amidotransferase subunit GatA	K02433	gatA; aspartyl/glutamyl-tRNA amidotransferase subunitA	84.6402	274.97	221.747	179.937	363.598	3.24869	0.281461	2.61988	0.118194	0.806442	0.999913	0.811453	0.52636	1.32232	0.999886	1.6397	0.999772	2.02069	0.315773
EMQU_1605	operon_0837	1671105	1671410	-1	Asp-tRNA(Asn)/Glu-tRNA(Gln) amidotransferase subunit GatC	K02435	gatC; aspartyl/glutamyl-tRNA amidotransferase subunitC	48.7398	115.547	92.5518	97.581	182.428	2.3707	0.218608	1.8989	0.145635	0.800986	0.999913	1.05434	0.706151	1.57881	0.999886	1.97109	0.999772	1.8695	0.240623
EMQU_1606	operon_0837	1671504	1673546	-1	NAD-dependent DNA ligase LigA	K01972	ligA; DNA ligase	31.3056	93.9003	101.298	43.4604	144.93	2.99947	0.211513	3.23577	0.0188913	1.07878	0.999913	0.429036	0.0979575	1.54344	0.999886	1.43073	0.999772	3.33476	0.0412424
EMQU_1607	operon_0837	1673567	1675810	-1	DNA helicase PcrA	K03657	ATP-dependent DNA helicase	32.0001	84.3457	75.7924	51.8178	114.093	2.6358	0.364828	2.36851	0.0905405	0.898593	0.999913	0.68368	0.46173	1.35268	0.999886	1.50533	0.999772	2.2018	0.285298
EMQU_1608	operon_0838	1676410	1678341	-1	PTS Fru family, IIC component	K02768	fruAB; PTS system fructose/mannitol (fru) transporter subunit IIABC	261.329	94.5646	194.699	59.401	60.5944	0.36186	0.261874	0.745032	0.872689	2.0589	0.554523	0.305092	0.0471486	0.640773	0.999886	0.311221	0.230859	1.02009	0.981199
EMQU_1609	operon_0838	1678360	1679274	-1	1-phosphofructokinase	K00882	fruK; 1-phosphofructokinase	142.741	65.5364	123.427	38.6299	52.3751	0.459127	0.458022	0.864689	0.990891	1.88333	0.510625	0.312978	0.0173919	0.799176	0.999886	0.424341	0.250341	1.35582	0.792877
EMQU_1610	operon_0838	1679271	1680023	-1	DeoR/GlpR transcriptional regulator			140.021	65.4705	108.736	53.1094	88.5708	0.467576	0.678528	0.776568	0.999918	1.66084	0.939816	0.488425	0.12989	1.35284	0.999886	0.81455	0.999772	1.66771	0.618159
EMQU_1611	operon_0839	1680278	1681603	-1	hypothetical protein			76.7166	38.7322	35.7494	147.209	43.8118	0.504874	0.761794	0.465993	0.404374	0.922989	0.999913	4.1178	0.108899	1.13115	0.999886	1.22553	0.999772	0.297616	0.09051
EMQU_1613	operon_0840	1681947	1682534	-1	YihA family ribosome biogenesis GTP-binding protein			103.907	257.897	379.863	199.529	609.287	2.48199	0.600796	3.65578	0.0208034	1.47292	0.623081	0.525265	0.108899	2.36252	0.529026	1.60397	0.999772	3.05363	0.0572455
EMQU_1614	operon_0840	1682650	1683897	-1	ATP-dependent Clp protease ATP-binding subunit ClpX			375.504	815.102	769.115	840.159	1230.67	2.17069	0.759027	2.04822	0.39964	0.943581	0.999913	1.09237	0.883761	1.50984	0.999886	1.60011	0.999772	1.46481	0.732498
EMQU_1615	operon_0841	1684085	1685371	-1	trigger factor			492.054	974.045	645.066	600.475	1210.39	1.97955	0.779838	1.31097	0.631893	0.662255	0.999913	0.930873	0.582051	1.24265	0.999886	1.87639	0.999772	2.01573	0.440703
EMQU_1616	operon_0842	1685523	1686458	-1	hypothetical protein			70.8897	136.006	104.068	136.034	128.621	1.91856	0.571042	1.46803	0.586022	0.765175	0.999913	1.30716	0.849617	0.9457	0.999886	1.23593	0.999772	0.945503	0.904419
EMQU_1617	operon_0842	1686547	1687223	-1	hypothetical protein			39.4431	59.3714	55.0527	71.6049	66.1562	1.50524	0.773125	1.39575	0.666889	0.927261	0.999913	1.30066	0.876209	1.11428	0.999886	1.20169	0.999772	0.923906	0.944681
EMQU_1619	operon_0842	1687412	1688437	-1	signal peptide peptidase SppA			41.0669	65.3754	55.7628	52.5923	81.7946	1.59193	0.594185	1.35785	0.493621	0.852962	0.999913	0.943143	0.548006	1.25115	0.999886	1.46683	0.999772	1.55526	0.401996
EMQU_1620	operon_0842	1688449	1688739	-1	hypothetical protein			26.3131	29.267	24.9512	26.9203	31.5537	1.11226	0.797824	0.94824	0.902751	0.852535	0.999913	1.07892	0.688834	1.07813	0.999886	1.26462	0.999772	1.17211	0.76776
EMQU_1621	operon_0843	1689131	1690939	1	glutamine--fructose-6-phosphate transaminase (isomerizing)	K00820	glmS; glutamine--fructose-6-phosphate transaminase	387.954	101.794	61.9185	85.0715	97.2792	0.262388	0.0709311	0.159603	0.00989776	0.60827	0.999913	1.37393	0.999504	0.955643	0.999886	1.57108	0.999772	1.1435	0.841073
EMQU_1622	operon_0844	1691037	1691795	-1	ABC transporter permease			7.45783	2.79582	1.20366	3.17577	1.75293	0.374884	0.603114	0.161395	0.0410358	0.43052	0.822438	2.63843	0.493389	0.626981	0.999886	1.45633	0.999772	0.551969	0.597322
EMQU_1623	operon_0844	1691796	1692626	-1	ATP-binding cassette domain-containing protein			1.73072	0.754617	0.390014	1.5836	0.305272	0.436012	0.792286	0.225347	0.266093	0.516837	0.999913	4.06036	0.301642	0.404539	0.941169	0.78272	0.999772	0.192771	0.141982
EMQU_1625	operon_0845	1692819	1693778	1	Rgg/GadR/MutR family transcriptional regulator			2.28809	4.19655	3.69445	4.12501	3.39645	1.83408	0.657779	1.61464	0.483663	0.880353	0.999913	1.11654	0.86276	0.809343	0.999886	0.919339	0.999772	0.82338	0.975682
EMQU_1626	operon_0846	1693852	1695207	-1	phosphoglucosamine mutase	K03431	glmM; phosphoglucosamine mutase	211.686	316.373	197.087	269.216	328.595	1.49454	0.791349	0.931034	0.931762	0.622958	0.999913	1.36598	0.999504	1.03863	0.999886	1.66726	0.999772	1.22056	0.768861
EMQU_1627	operon_0846	1695231	1696406	-1	hypothetical protein			233.365	351.885	231.5	285.965	350.201	1.50788	0.842486	0.992009	0.895887	0.657885	0.999913	1.23527	0.92077	0.995213	0.999886	1.51275	0.999772	1.22463	0.788441
EMQU_1628	operon_0846	1696403	1697287	-1	TIGR00159 family protein			115.838	202.744	157.089	166.502	211.945	1.75023	0.569839	1.3561	0.392899	0.774815	0.999913	1.05992	0.778467	1.04538	0.999886	1.3492	0.999772	1.27293	0.746124
EMQU_1629	operon_0847	1697458	1701135	-1	pyruvate:ferredoxin (flavodoxin) oxidoreductase	K03737	nifJ; pyruvate synthase	4.83083	23.3605	26.533	8.85298	37.0874	4.83571	0.0601597	5.49243	0.00205389	1.13581	0.999913	0.333659	0.0275078	1.58761	0.999886	1.39778	0.999772	4.18926	0.0197603
EMQU_1630	operon_0848	1701426	1701941	1	DsbA family protein			504.292	1160.95	1123.98	795.198	1514.9	2.30213	0.559241	2.22883	0.362591	0.968163	0.999913	0.707482	0.50944	1.30489	0.999886	1.3478	0.999772	1.90506	0.424398
EMQU_1631	operon_0849	1702313	1703353	-1	hypothetical protein			2.51341	2.7453	1.07924	8.28391	0.912535	1.09226	0.999285	0.429394	0.603868	0.393124	0.988057	7.67566	0.0171455	0.332399	0.713096	0.845531	0.999772	0.110158	0.00245527
EMQU_1632	operon_0850	1703893	1704198	-1	hypothetical protein			4.49396	2.29683	1.05916	9.71053	1.69037	0.511093	0.790082	0.235684	0.273172	0.461138	0.999913	9.16818	0.0131892	0.73596	0.999886	1.59596	0.999772	0.174076	0.0181363
EMQU_1633	operon_0850	1704214	1704759	-1	hypothetical protein			2.67631	1.71037	1.35253	7.50964	1.35265	0.639077	0.867901	0.505369	0.652659	0.79078	0.999913	5.5523	0.0352186	0.790854	0.999886	1.00009	0.999772	0.180122	0.0113027
EMQU_1636	operon_0850	1705339	1705572	-1	hypothetical protein			2.33357	2.25672	1.26889	7.83875	1.30707	0.967068	0.997629	0.543754	0.623222	0.562271	0.988057	6.17765	0.0503318	0.579189	0.999886	1.03009	0.999772	0.166744	0.0542792
EMQU_1637	operon_0851	1705775	1706710	-1	DNA-binding protein WhiA			108.191	141.716	124.193	280.102	148.755	1.30988	0.929652	1.14791	0.693252	0.876348	0.999913	2.25538	0.532761	1.04967	0.999886	1.19777	0.999772	0.531074	0.395249
EMQU_1638	operon_0851	1706747	1707742	-1	YvcK family protein			122.974	161.022	115.884	299.105	174.321	1.3094	0.934769	0.94235	0.901488	0.719681	0.999913	2.58107	0.30173	1.08259	0.999886	1.50426	0.999772	0.582807	0.447314
EMQU_1639	operon_0851	1707739	1708623	-1	RNase adapter RapZ			92.6588	93.4249	66.5203	217.766	111.747	1.00827	0.999285	0.717906	0.987439	0.712019	0.999913	3.27368	0.153879	1.19611	0.999886	1.67989	0.999772	0.51315	0.324485
EMQU_1640	operon_0852	1708999	1709703	-1	amino acid racemase	K01779	racX; aspartate racemase	316.54	474.151	294.558	747.822	547.313	1.49792	0.923216	0.930556	0.928397	0.621233	0.999913	2.53879	0.619976	1.1543	0.999886	1.85808	0.999772	0.731876	0.885981
EMQU_1641	operon_0852	1709707	1710972	-1	carboxylate--amine ligase			224.292	292.969	171.291	453.768	331.486	1.3062	0.933386	0.7637	0.999918	0.584674	0.999913	2.6491	0.521443	1.13147	0.999886	1.93522	0.999772	0.730518	0.848658
EMQU_1642	operon_0853	1711235	1714054	-1	excinuclease ABC subunit UvrA	K03701	excinuclease ABC subunit A	316.075	387.783	119.125	285.495	93.1953	1.22687	0.939199	0.376889	0.533655	0.307196	0.721084	2.39659	0.414022	0.240329	0.638864	0.78233	0.999772	0.326435	0.28291
EMQU_1643	operon_0853	1714064	1716058	-1	excinuclease ABC subunit UvrB	K03702	excinuclease ABC subunit B	417.009	361.893	95.4061	444.221	84.5309	0.867831	0.999285	0.228787	0.100607	0.26363	0.289985	4.65611	0.0612885	0.23358	0.182271	0.886012	0.999772	0.19029	0.02597
EMQU_1644	operon_0854	1716353	1717846	1	ABC transporter permease subunit			88.8163	104.796	70.8462	107.302	121.42	1.17992	0.926894	0.797671	0.904969	0.676036	0.999913	1.51458	0.861019	1.15862	0.999886	1.71385	0.999772	1.13156	0.76008
EMQU_1645	operon_0854	1717848	1718585	1	amino acid ABC transporter ATP-binding protein			102.119	190.263	183.109	206.633	223.471	1.86315	0.684202	1.79309	0.222998	0.962398	0.999913	1.12847	0.552451	1.17453	0.999886	1.22042	0.999772	1.08149	0.808385
EMQU_1646	operon_0855	1718646	1720277	-1	arabinogalactan endo-1,4-beta-galactosidase			3.79648	1.95039	18.083	1.0058	4.47252	0.513737	0.679867	4.7631	0.0485434	9.27148	0.00502408	0.0556212	2.43626e-05	2.29314	0.925518	0.247333	0.265632	4.44673	0.0735575
EMQU_1647	operon_0855	1720298	1721980	-1	PTS family lactose-N,N'-diacetylchitobiose-beta-glucoside (lac) porter component IIBC	K02787	lacE; PTS family lactose-N,N'-diacetylchitobiose-beta-glucoside (lac) porter component IIBC	4.02968	3.98158	26.7281	1.82058	7.50171	0.988062	0.999285	6.63281	0.00950723	6.71295	0.0186892	0.0681149	8.71709e-05	1.8841	0.999886	0.280667	0.419429	4.12049	0.0907015
EMQU_1648	operon_0855	1721999	1722310	-1	PTS lactose IIa component	K02786	PTS system	7.30663	7.31469	31.9547	2.91651	12.8668	1.0011	0.997629	4.37338	0.0549326	4.36857	0.193227	0.0912701	0.0036152	1.75904	0.999886	0.402658	0.999772	4.41172	0.155833
EMQU_1649	operon_0855	1722327	1723727	-1	6-phospho-beta-galactosidase	K01220	lacG; 6-phospho-beta-galactosidase	14.8068	9.7116	29.0334	4.93534	12.5081	0.655886	0.881059	1.96081	0.220619	2.98956	0.180441	0.169989	0.00122247	1.28796	0.999886	0.430819	0.594564	2.5344	0.21059
EMQU_1650	operon_0856	1723954	1724730	1	DeoR/GlpR transcriptional regulator			14.1667	19.7246	23.5267	15.8988	16.4943	1.39232	0.842445	1.66071	0.319187	1.19276	0.999913	0.675775	0.56877	0.83623	0.999886	0.701087	0.999772	1.03746	0.997664
EMQU_1651	operon_0856	1724741	1725439	1	HAD family phosphatase			14.2114	28.1249	38.3333	19.8362	21.9962	1.97904	0.603114	2.69736	0.0523069	1.36297	0.906217	0.517467	0.246743	0.78209	0.999886	0.573814	0.949222	1.10889	0.989554
EMQU_1652	operon_0857	1725468	1726634	-1	molecular chaperone DnaJ			126.422	162.125	92.0464	132.746	193.625	1.28241	0.885705	0.728088	0.96742	0.56775	0.999913	1.44217	0.904391	1.1943	0.999886	2.10356	0.999772	1.45861	0.763248
EMQU_1653	operon_0858	1726989	1728818	-1	molecular chaperone DnaK	K04043	dnaK; chaperone DnaK	779.854	385.9	156.884	298.417	278.408	0.494836	0.743858	0.201171	0.212271	0.406542	0.999913	1.90215	0.774204	0.721452	0.999886	1.77461	0.999772	0.932949	0.982043
EMQU_1654	operon_0858	1728874	1729422	-1	nucleotide exchange factor GrpE			828.128	211.151	71.3469	212.556	180.852	0.254974	0.073317	0.0861545	4.16278e-05	0.337895	0.418947	2.97918	0.157782	0.856505	0.999886	2.53482	0.969449	0.850846	0.866204
EMQU_1655	operon_0858	1729502	1730545	-1	heat-inducible transcriptional repressor HrcA			1776.13	246.552	104.983	320.948	266.016	0.138814	0.0347042	0.0591076	0.00031835	0.425804	0.961045	3.05715	0.309986	1.07895	0.999886	2.53391	0.999772	0.828846	0.870921
EMQU_1656	operon_0859	1730778	1731959	-1	oxygen-independent coproporphyrinogen III oxidase			20.2455	20.6105	15.816	11.4635	21.7735	1.01803	0.974557	0.78121	0.987422	0.767375	0.999913	0.724803	0.535472	1.05643	0.999886	1.37668	0.999772	1.89938	0.401996
EMQU_1657	operon_0860	1732315	1732443	-1	IS3 family transposase			3.13594	1.79095	0.910529	0.468891	0.817283	0.571103	0.99323	0.290353	0.740112	0.508407	0.999913	0.514966	0.560277	0.456342	0.999886	0.897592	0.999772	1.74301	0.855989
EMQU_1658	operon_0861	<1732776	1733003	-1	hypothetical protein			4.78996	1.44757	1.17349	0.858889	0.231205	0.302209	0.728272	0.244989	0.15766	0.810662	0.988057	0.73191	0.948359	0.15972	0.722057	0.197024	0.999772	0.269191	0.58996
EMQU_1661	operon_0862	1733636	1734121	1	hypothetical protein			19.5973	15.1807	16.3276	31.8902	21.1655	0.774632	0.927346	0.833153	0.999918	1.07555	0.999913	1.95315	0.979505	1.39424	0.999886	1.2963	0.999772	0.663698	0.944681
EMQU_1662	operon_0863	1735724	1737472	-1	hypothetical protein			4.93562	2.20846	1.45449	3.61768	3.24473	0.447454	0.627337	0.294693	0.273793	0.6586	0.999913	2.48724	0.645337	1.46923	0.999886	2.23083	0.999772	0.89691	0.999925
EMQU_1663	operon_0864	1737742	1738755	-1	RnfABCDGE type electron transport complex subunit D			15.1788	4.70144	3.60815	7.32972	4.10042	0.309737	0.316623	0.23771	0.124338	0.767458	0.999913	2.03143	0.60553	0.872162	0.999886	1.13643	0.999772	0.559423	0.49083
EMQU_1664	operon_0864	1738752	1740017	-1	electron transport complex subunit RsxC			7.11154	2.16765	1.4235	2.34978	1.44173	0.304808	0.509631	0.200168	0.118003	0.656702	0.999913	1.65071	0.845624	0.665112	0.999886	1.01281	0.999772	0.613559	0.696627
EMQU_1665	operon_0865	1740545	1741441	-1	6-phosphofructokinase	K00850	pfk; 6-phosphofructokinase	7.73224	8.33961	25.8222	2.21853	16.1309	1.07855	0.971129	3.33955	0.0513833	3.09633	0.224737	0.0859156	1.55035e-05	1.93425	0.999886	0.624693	0.999772	7.271	0.00376446
EMQU_1666	operon_0866	1742038	1742295	-1	hypothetical protein			4.0661	3.63849	3.19531	4.1746	2.33052	0.894835	0.999285	0.785843	0.987422	0.878198	0.999913	1.30648	0.979505	0.640518	0.999886	0.729355	0.999772	0.558261	0.629262
EMQU_1667	operon_0867	1743402	1743860	1	DNA-binding protein			24.3866	25.5297	20.5362	52.3916	29.1897	1.04687	0.947188	0.84211	0.999918	0.804404	0.999913	2.55118	0.51741	1.14336	0.999886	1.42138	0.999772	0.557145	0.647746
EMQU_1668	operon_0868	1743910	1744761	-1	DMT superfamily drug/metabolite transporter glucose transporter			276.886	231.606	299.32	256.726	365.848	0.836466	0.999285	1.08102	0.84945	1.29237	0.999913	0.857696	0.63084	1.57962	0.999886	1.22226	0.999772	1.42505	0.549922
EMQU_1669	operon_0868	1744772	1745557	-1	SDR family NAD(P)-dependent oxidoreductase	K00034	gdh; glucose-1-dehydrogenase	141.892	82.2233	99.1969	56.7301	119.769	0.579477	0.865474	0.6991	0.938313	1.20643	0.999913	0.571894	0.391767	1.45663	0.999886	1.20739	0.999772	2.11121	0.307284
EMQU_1670	operon_0869	1745748	1746692	-1	riboflavin biosynthesis protein RibF	K11753	riboflavin biosynthesis protein RibF	24.7788	47.8918	34.8479	107.499	77.4516	1.93278	0.643773	1.40636	0.437956	0.727638	0.999913	3.08481	0.32101	1.61722	0.999886	2.22256	0.999772	0.720485	0.886388
EMQU_1671	operon_0869	1746700	1747623	-1	tRNA pseudouridine(55) synthase TruB			14.1851	22.9973	14.6543	47.4032	31.8213	1.62123	0.758726	1.03308	0.81071	0.637218	0.999913	3.23477	0.19718	1.3837	0.999886	2.17147	0.999772	0.671291	0.655386
EMQU_1672	operon_0870	1748132	1748479	-1	30S ribosome-binding factor RbfA			93.2965	180.627	339.613	215.486	363.413	1.93606	0.571394	3.64014	0.0118739	1.88018	0.538982	0.634505	0.550267	2.01195	0.901646	1.07008	0.999772	1.68648	0.722383
EMQU_1673	operon_0870	1748504	1750954	-1	translation initiation factor IF-2			178.045	545.726	461.13	278.271	455.502	3.06511	0.595887	2.58997	0.260518	0.844984	0.999913	0.603456	0.673903	0.834672	0.999886	0.987796	0.999772	1.6369	0.833814
EMQU_1674	operon_0870	1750967	1751278	-1	YlxQ-related RNA-binding protein			154.206	393.689	323.903	210.562	329.668	2.55301	0.509631	2.10046	0.203186	0.82274	0.999913	0.650076	0.651611	0.837384	0.999886	1.0178	0.999772	1.56566	0.844232
EMQU_1675	operon_0870	1751275	1751568	-1	YlxR family protein			114.162	288.571	248.614	180.057	305.008	2.52773	0.594185	2.17773	0.249669	0.861534	0.999913	0.724242	0.796363	1.05696	0.999886	1.22684	0.999772	1.69396	0.788518
EMQU_1676	operon_0870	1751592	1752779	-1	transcription termination/antitermination protein NusA			161.326	424.72	321.042	247.232	397.654	2.63269	0.512906	1.99002	0.226262	0.75589	0.999913	0.770092	0.793746	0.936274	0.999886	1.23864	0.999772	1.60843	0.809412
EMQU_1677	operon_0870	1752801	1753274	-1	ribosome maturation factor RimP			121.588	206.405	241.026	226.811	266.383	1.69757	0.802552	1.98231	0.219014	1.16773	0.999913	0.941022	0.838428	1.29058	0.999886	1.1052	0.999772	1.17447	0.999925
EMQU_1678	operon_0871	1753480	1757832	-1	PolC-type DNA polymerase III	K03763	polC; DNA-directed DNA polymerase III subunit alpha	45.075	64.8122	48.9384	75.5299	64.8648	1.43788	0.827023	1.08571	0.693321	0.755079	0.999913	1.54337	0.91939	1.00081	0.999886	1.32544	0.999772	0.858796	0.962984
EMQU_1679	operon_0872	1758237	1759946	-1	proline--tRNA ligase	K01881	prolyl-tRNA synthetase	105.666	241.509	210.091	208.873	341.27	2.2856	0.48194	1.98826	0.153105	0.869908	0.999913	0.994202	0.600561	1.41307	0.999886	1.62439	0.999772	1.63387	0.448821
EMQU_1680	operon_0872	1760005	1761273	-1	RIP metalloprotease RseP			68.6922	98.3533	106.97	118.673	129.982	1.4318	0.745973	1.55723	0.278409	1.0876	0.999913	1.10941	0.874046	1.32158	0.999886	1.21513	0.999772	1.09529	0.923999
EMQU_1681	operon_0873	1761474	1762274	-1	phosphatidate cytidylyltransferase	K00981	phosphatidate cytidylyltransferase	124.059	102.328	92.9751	183.022	182.04	0.82483	0.969793	0.749441	0.997399	0.9086	0.999913	1.9685	0.594367	1.77899	0.999886	1.95794	0.999772	0.994635	0.975682
EMQU_1682	operon_0873	1762271	1763077	-1	isoprenyl transferase	K00806	undecaprenyl diphosphate synthase	189.613	118.92	82.9794	187.311	146.249	0.627172	0.711433	0.437626	0.51367	0.697776	0.999913	2.25733	0.438546	1.22981	0.999886	1.76247	0.999772	0.780777	0.727229
EMQU_1683	operon_0874	1763258	1763815	-1	ribosome recycling factor			252.632	321.766	301.92	167.801	489.916	1.27365	0.856083	1.1951	0.586022	0.938322	0.999913	0.555779	0.176929	1.52259	0.999886	1.62267	0.999772	2.91963	0.0799073
EMQU_1684	operon_0874	1763819	1764541	-1	UMP kinase	K09903	uridylate kinase	114.043	167.816	153.61	84.1626	287.847	1.47152	0.778378	1.34696	0.480052	0.915351	0.999913	0.547896	0.30173	1.71526	0.999886	1.87388	0.999772	3.42013	0.0894395
EMQU_1685	operon_0875	1764776	1765657	-1	elongation factor Ts			483.71	687.233	651.436	303.542	1066.96	1.42075	0.952155	1.34675	0.519178	0.947912	0.999913	0.465958	0.190411	1.55254	0.999886	1.63785	0.999772	3.51502	0.177393
EMQU_1686	operon_0875	1765760	1766542	-1	30S ribosomal protein S2	K02967	rpsB; 30S ribosomal protein S2	1593.84	1855.27	1475.8	1250.76	2426.75	1.16403	0.999285	0.92594	0.846648	0.795464	0.999913	0.847515	0.52897	1.30803	0.999886	1.64436	0.999772	1.94022	0.552936
EMQU_1687	operon_0876	1766917	1767396	1	arginine repressor			30.1454	20.7179	24.3283	63.9886	42.8725	0.687264	0.969793	0.807032	0.961633	1.17427	0.999913	2.63021	0.785928	2.06935	0.999886	1.76225	0.999772	0.670002	0.921588
EMQU_1688	operon_0877	1767797	1768780	1	hypothetical protein			1.43347	0.234789	0.450958	0.880949	0.460939	0.163791	0.27174	0.314593	0.249252	1.9207	0.999913	1.95351	0.630958	1.96321	0.999886	1.02213	0.999772	0.52323	0.611222
EMQU_1689	operon_0877	1768834	1769814	1	hypothetical protein			2.22653	0.755048	0.75167	1.50601	0.774678	0.339115	0.392623	0.337598	0.363685	0.995526	0.999913	2.00355	0.730167	1.026	0.999886	1.03061	0.999772	0.514392	0.565195
EMQU_1690	operon_0878	1770007	1771005	1	hypothetical protein			2.98861	2.23788	2.03911	2.59446	2.441	0.748804	0.974557	0.682294	0.884331	0.911179	0.999913	1.27235	0.999504	1.09077	0.999886	1.19709	0.999772	0.940852	0.999925
EMQU_1692	operon_0879	1771460	1772443	1	hypothetical protein			6.87495	2.10429	1.29208	4.07127	2.08035	0.306081	0.382303	0.187941	0.0475237	0.614023	0.999913	3.15094	0.329875	0.988625	0.999886	1.61008	0.999772	0.510984	0.614698
EMQU_1693	operon_0880	1772777	1774810	-1	hypothetical protein			0.689701	0.243397	0.116568	0.38362	0.207601	0.352902	0.680652	0.169012	0.104989	0.478922	0.958443	3.29095	0.236404	0.852932	0.999886	1.78094	0.999772	0.541163	0.533346
EMQU_1694	operon_0881	1775167	1776858	-1	arginine--tRNA ligase	K01887	arginyl-tRNA synthetase	31.7458	130.442	205.736	35.8666	371.85	4.10895	0.0588839	6.48073	0.000137999	1.57722	0.679466	0.174333	0.00010763	2.85069	0.333419	1.80741	0.999772	10.3676	5.47934e-06
EMQU_1695	operon_0882	1777318	1778271	-1	carbamate kinase	K00926	putative amino acid kinase	4.48392	11.1523	11.7469	39.5808	10.0237	2.48718	0.631565	2.61978	0.223028	1.05331	0.999913	3.36947	0.50773	0.8988	0.999886	0.853308	0.999772	0.253247	0.214257
EMQU_1696	operon_0882	1778385	1779404	-1	ornithine carbamoyltransferase	K00611	ornithine carbamoyltransferase	40.0743	100.741	95.4928	190.424	80.1365	2.51387	0.517395	2.3829	0.197097	0.947899	0.999913	1.99412	0.93577	0.795467	0.999886	0.83919	0.999772	0.420832	0.533176
EMQU_1697	operon_0882	1779510	1780739	-1	arginine deiminase	K01478	arginine deiminase	25.4966	58.1912	58.9827	156.116	54.8838	2.28232	0.512098	2.31336	0.202394	1.0136	0.999913	2.64681	0.639153	0.943163	0.999886	0.930507	0.999772	0.351557	0.378823
EMQU_1698	operon_0883	1781199	1781900	1	Crp/Fnr family transcriptional regulator			133.415	95.0459	96.9068	256.615	94.0936	0.712409	0.97768	0.726357	0.823487	1.01958	0.999913	2.64805	0.468537	0.989981	0.999886	0.97097	0.999772	0.366673	0.308197
EMQU_1701	operon_0884	1783431	1784597	-1	nucleotide sugar dehydrogenase	K00012	UDP-glucose 6-dehydrogenase	16.8795	32.5826	66.5379	11.9714	58.8068	1.93031	0.605723	3.94195	0.0079049	2.04213	0.37701	0.179918	0.000434246	1.80485	0.999886	0.883808	0.999772	4.91228	0.00743005
EMQU_1702	operon_0884	1784594	1785385	-1	glycosyltransferase family 2 protein			7.81924	16.7871	34.7467	5.21433	31.3513	2.14689	0.460283	4.44374	0.0054488	2.06985	0.520005	0.150067	0.000192222	1.86759	0.999886	0.902282	0.999772	6.01253	0.00335095
EMQU_1705	operon_0885	1786360	1787451	-1	glycosyltransferase family 1 protein			12.6929	22.9414	43.5715	6.72481	44.3627	1.80742	0.70703	3.43274	0.0275065	1.89925	0.530716	0.15434	0.000240388	1.93374	0.982602	1.01816	0.999772	6.59687	0.00192153
EMQU_1706	operon_0885	1787448	1788074	-1	sugar transferase			24.317	42.6339	76.1889	11.7989	80.6473	1.75325	0.579804	3.13315	0.0134578	1.78705	0.544384	0.154864	0.000116575	1.89163	0.982602	1.05852	0.999772	6.83513	0.00098448
EMQU_1707	operon_0885	1788067	1789185	-1	aminotransferase class I/II-fold pyridoxal phosphate-dependent enzyme			33.537	61.2167	100.035	18.5181	112.982	1.82535	0.605023	2.98283	0.0412745	1.63411	0.822438	0.185116	0.0035792	1.84561	0.999886	1.12943	0.999772	6.1012	0.0083734
EMQU_1708	operon_0885	1789187	1789816	-1	acetyltransferase			27.5194	37.4428	69.214	14.2288	78.1	1.3606	0.853554	2.5151	0.0780703	1.84852	0.578951	0.205578	0.0059102	2.08585	0.859734	1.12838	0.999772	5.48885	0.0129507
EMQU_1709	operon_0885	1789827	1791644	-1	polysaccharide biosynthesis protein			40.3583	52.9593	81.8374	18.2582	100.947	1.31223	0.856083	2.02777	0.14751	1.54529	0.797829	0.223103	0.00792007	1.90613	0.947564	1.23351	0.999772	5.52889	0.0101281
EMQU_1710	operon_0885	1791666	1792406	-1	protein-tyrosine-phosphatase			70.2866	94.2198	138.118	42.5092	122.572	1.34051	0.830697	1.96507	0.186185	1.46592	0.939816	0.307774	0.0267974	1.30092	0.999886	0.887445	0.999772	2.88343	0.137742
EMQU_1711	operon_0885	1792424	1793101	-1	chromosome partitioning protein ParA			141.408	271.884	272.669	91.0628	298.508	1.92268	0.579433	1.92824	0.137186	1.00289	0.999913	0.333968	0.0114612	1.09792	0.999886	1.09476	0.999772	3.27804	0.0311096
EMQU_1712	operon_0885	1793114	1793890	-1	hypothetical protein			197.245	358.729	376.675	132.811	407.551	1.8187	0.692617	1.90968	0.204329	1.05003	0.999913	0.352588	0.0329317	1.1361	0.999886	1.08197	0.999772	3.06865	0.0661717
EMQU_1713	operon_0885	1793911	1794765	-1	hypothetical protein			220.619	461.008	515.614	195.814	485.486	2.08962	0.612986	2.33713	0.151378	1.11845	0.999913	0.379768	0.0856125	1.0531	0.999886	0.941569	0.999772	2.47933	0.224926
EMQU_1714	operon_0885	1794775	1795422	-1	class D sortase			244.711	463.171	497.57	185.67	461.099	1.89272	0.618972	2.03329	0.174552	1.07427	0.999913	0.373154	0.065849	0.995528	0.999886	0.926703	0.999772	2.48343	0.196929
EMQU_1715	operon_0885	1795454	1796035	-1	hypothetical protein			5594.38	11958.9	12046.8	3864.08	11684.4	2.13765	0.792286	2.15338	0.592744	1.00735	0.999913	0.320756	0.230375	0.97705	0.999886	0.969917	0.999772	3.02385	0.34999
EMQU_1716	operon_0886	1796329	1797372	-1	tRNA (adenosine(37)-N6)-threonylcarbamoyltransferase complex transferase subunit TsaD			98.6296	157.845	158.574	101.051	208.366	1.60038	0.742846	1.60778	0.326764	1.00462	0.999913	0.637249	0.228039	1.32007	0.999886	1.31399	0.999772	2.06198	0.184878
EMQU_1717	operon_0886	1797369	1797839	-1	ribosomal-protein-alanine N-acetyltransferase			59.9405	86.376	75.6835	93.6071	116.96	1.44103	0.856083	1.26264	0.70007	0.87621	0.999913	1.23682	0.859838	1.35408	0.999886	1.54538	0.999772	1.24948	0.707101
EMQU_1718	operon_0886	1797846	1798388	-1	ribosomal-protein-alanine N-acetyltransferase			66.5846	75.3623	78.4667	86.4334	113.229	1.13183	0.957199	1.17845	0.66832	1.04119	0.999913	1.10153	0.768816	1.50247	0.999886	1.44302	0.999772	1.31002	0.614048
EMQU_1719	operon_0886	1798372	1799094	-1	tRNA (adenosine(37)-N6)-threonylcarbamoyltransferase complex dimerization subunit type 1 TsaB			58.0051	60.9059	54.5299	69.456	75.2263	1.05001	0.974557	0.940088	0.887015	0.895314	0.999913	1.27372	0.919161	1.23512	0.999886	1.37954	0.999772	1.08308	0.819318
EMQU_1720	operon_0886	1799229	1800224	-1	LacI family DNA-binding transcriptional regulator			42.5552	61.167	50.7097	139.891	57.4368	1.43736	0.826775	1.19162	0.663755	0.829037	0.999913	2.75867	0.619567	0.939015	0.999886	1.13266	0.999772	0.410581	0.433884
EMQU_1721	operon_0886	1800254	1801738	-1	UDP-glucose--hexose-1-phosphate uridylyltransferase	K00965	galT; UDP-glucose--hexose-1-phosphate uridylyltransferase	36.8248	46.7906	37.129	66.4417	49.3489	1.27063	0.869628	1.00826	0.79791	0.793514	0.999913	1.78948	0.881643	1.05468	0.999886	1.32912	0.999772	0.742739	0.892658
EMQU_1722	operon_0886	1801749	1802738	-1	UDP-glucose 4-epimerase GalE	K01784	galE3; UDP-glucose 4-epimerase	24.1919	28.0272	20.293	34.6903	26.0753	1.15854	0.886036	0.838834	0.983053	0.724045	0.999913	1.70947	0.86276	0.930354	0.999886	1.28494	0.999772	0.751659	0.855771
EMQU_1723		1802986	1803153	1	DUF3042 family protein			1899.1	1217.95	2670.9	1314.5	2183.05	0.641328	0.995111	1.4064	0.651063	2.19295	0.999913	0.492154	0.132354	1.7924	0.999886	0.817345	0.999772	1.66075	0.532483
EMQU_1724	operon_0887	1803525	1805327	-1	hypothetical protein			42.3114	20.0917	16.8067	32.9313	24.1786	0.474853	0.573038	0.397216	0.383083	0.836502	0.999913	1.95941	0.657484	1.20341	0.999886	1.43862	0.999772	0.734213	0.739825
EMQU_1726	operon_0888	1805661	1806056	-1	rhodanese-like domain-containing protein			49.6456	82.7596	140.639	155.577	194.619	1.66701	0.657779	2.83285	0.0349573	1.69937	0.676808	1.10622	0.548857	2.35162	0.982602	1.38382	0.999772	1.25095	0.697331
EMQU_1727	operon_0888	1806071	1807036	-1	ROK family protein	K00845	glcK; glucokinase	68.5176	89.6043	76.3026	62.4226	123.489	1.30776	0.856083	1.11362	0.605378	0.85155	0.999913	0.818093	0.486393	1.37816	0.999886	1.61841	0.999772	1.97828	0.295337
EMQU_1728	operon_0888	1807039	1807248	-1	DUF910 family protein			33.9432	42.1404	52.2459	47.7235	72.8662	1.2415	0.903708	1.53921	0.470528	1.23981	0.999913	0.91344	0.720722	1.72913	0.999886	1.39468	0.999772	1.52684	0.669497
EMQU_1729	operon_0888	1807268	1807972	-1	rhomboid family intramembrane serine protease			11.0751	9.31921	10.9468	12.0347	15.1241	0.841453	0.995111	0.988416	0.789418	1.17465	0.999913	1.09937	0.736242	1.62289	0.999886	1.38159	0.999772	1.25671	0.716202
EMQU_1730	operon_0888	1807991	1808542	-1	5-formyltetrahydrofolate cyclo-ligase	K01934	fthC; 5-formyltetrahydrofolate cyclo-ligase	20.83	14.2429	20.5066	17.9324	21.8795	0.683768	0.923216	0.984474	0.855097	1.43978	0.999913	0.87447	0.59505	1.53617	0.999886	1.06695	0.999772	1.22011	0.769992
EMQU_1731	operon_0889	1808903	1809259	-1	hypothetical protein			2.1457	2.16725	2.39759	1.2019	4.2867	1.01004	0.999285	1.11739	0.816667	1.10628	0.999913	0.501297	0.417118	1.97795	0.999886	1.78793	0.999772	3.5666	0.170305
EMQU_1732	operon_0889	1809265	1810793	-1	transposase			4.08954	0.934553	1.19785	1.18284	1.36648	0.228523	0.161288	0.292906	0.124342	1.28174	0.999913	0.987466	0.911097	1.46217	0.999886	1.14077	0.999772	1.15525	0.919263
EMQU_1733	operon_0890	1810790	1811137	-1	hypothetical protein			1.75039	0.189681	0.509422	0.215094	0.818922	0.108365	0.35398	0.291033	0.406362	2.68567	0.999913	0.422231	0.774872	4.31735	0.999886	1.60755	0.999772	3.80728	0.583706
EMQU_1734	operon_0890	1811137	1811418	-1	TIGR04197 family type VII secretion effector			3.13651	1.0706	1.99395	0.214493	0.78665	0.341333	0.579433	0.63572	0.66832	1.86246	0.999913	0.107572	0.187051	0.734777	0.999886	0.394519	0.999772	3.66749	0.496788
EMQU_1735	operon_0891	1811639	1812643	-1	iron ABC transporter permease	K02015	fhuG; iron (Fe3+) ABC superfamily ATP binding cassette transporter, membrane protein	10.7505	14.7561	12.8866	14.8577	18.8416	1.37259	0.923216	1.1987	0.693321	0.873311	0.999913	1.15295	0.913494	1.27687	0.999886	1.46211	0.999772	1.26814	0.833673
EMQU_1737	operon_0891	1812640	1813628	-1	ferrichrome ABC transporter permease	K02015	fhuB; ferrichrome transport system permease FhuB	9.75031	16.5545	14.8348	14.7254	20.3573	1.69784	0.708832	1.52146	0.426196	0.896117	0.999913	0.992625	0.812856	1.22971	0.999886	1.37227	0.999772	1.38247	0.729442
EMQU_1738	operon_0891	1813628	1814428	-1	ABC transporter ATP-binding protein	K02013	feuC; iron (Fe3+) ABC superfamily ATP binding cassette transporter, ABC protein	12.2538	15.8906	15.4422	14.5464	18.7291	1.29679	0.877804	1.2602	0.686134	0.971786	0.999913	0.941989	0.806618	1.17863	0.999886	1.21285	0.999772	1.28754	0.84456
[truncated: 1,123 more rows]
