# Supplementary material for: Transcriptome profile of carbon catabolite repression in an efficient l-(+)-lactic acid-producing bacterium Enterococcus mundtii QU25 grown in media with combinations of cellobiose, xylose, and glucose
Source: PLoS One. 2020 Nov 17;15(11):e0242070. doi: 10.1371/journal.pone.0242070 (PMC7671544; doi:10.1371/journal.pone.0242070)
Supplement: S3 Table — For the designations, such as X/G, see Table 1. Statistically significant fold change values are shown in bold (FDR p-value < 0.05 and fold change ≥ 2). (XLSX) [file pone.0242070.s006.xlsx]

## Sheet: S3
								Mean RPKM					C/G		X/G		X/C		GX/X		CX/C		CX/X		CX/GX
Gene ID	operon ID	start	end	Strand	Gene Product (NCBI RefSeq)	KOID	KEGG Product	G	C	X	GX	CX	FC	p-val	FC	p-val	FC	p-val	FC	p-val	FC	p-val	FC	p-val	FC	p-val
EMQU_0292	operon_0220	298559	300154	-1	PucR family transcriptional regulator			10.9671	46.1942	54.0056	7.84062	19.1594	4.21209	0.0366706	4.92435	0.000992686	1.1691	0.999913	0.145182	3.40921e-05	0.414756	0.66088	0.354766	0.166307	2.4436	0.15924
EMQU_0307	operon_0226	319006	319326	1	PTS sugar transporter subunit IIB	K02760	PTS system transporter subunit IIB	122.344	2170.05	356.265	8.39704	2585.23	17.7373	3.58417e-06	2.91199	0.0188098	0.164174	0.0960461	0.0235697	4.06149e-11	1.19132	0.999886	7.25648	0.202285	307.874	0
EMQU_0308	operon_0226	319350	319667	1	PTS lactose/cellobiose transporter subunit IIA	K02759	PTS system transporter subunit IIA	76.4183	1931.37	279.368	2.30868	2253.84	25.2737	4.20814e-06	3.65577	0.0106658	0.144647	0.167505	0.00826395	2.02685e-12	1.16696	0.999886	8.06763	0.170339	976.243	0
EMQU_0309	operon_0226	319703	320953	1	PTS sugar transporter subunit IIC	K02761	PTS family lactose/cellobiose (lac) porter component IIC	46.3968	1667.5	282.863	3.30297	3436.15	35.94	6.47553e-06	6.09659	0.00417516	0.169633	0.370089	0.0116769	1.28992e-09	2.06066	0.999886	12.1478	0.0636952	1040.32	0
EMQU_0357	operon_0248	373107	374603	1	glycerol kinase	K00864	glpK; glycerol kinase	5.56	327.362	2513.43	3.64104	66.7223	58.8781	0.000116798	452.056	2.66877e-12	7.67782	0.0691394	0.00144863	6.27359e-13	0.203818	0.766531	0.0265463	0.000754154	18.3251	0.00720545
EMQU_0358	operon_0248	374620	376443	1	type 1 glycerol-3-phosphate oxidase	K00105	glpO; alpha-glycerophosphate oxidase	4.26896	183.107	3555.32	4.66129	125.559	42.8926	0.00308474	832.83	2.05443e-11	19.4166	0.0128421	0.00131108	9.94861e-10	0.685713	0.999886	0.0353158	0.0233397	26.9365	0.0111583
EMQU_0359	operon_0248	376445	377161	1	aquaporin family protein			3.37683	60.9728	3448.49	5.13602	182.199	18.0562	0.0487369	1021.22	5.64234e-12	56.5578	0.000114915	0.00148935	9.09675e-10	2.9882	0.821506	0.0528344	0.0650834	35.4747	0.0035719
EMQU_0383	operon_0264	401864	403120	1	tyrosine--tRNA ligase	K01866	tyrosyl-tRNA synthetase	172.05	2289.85	2217.07	1675.82	2516.51	13.3093	0.00673252	12.8862	0.025312	0.968214	0.999913	0.755874	0.666404	1.09898	0.999886	1.13506	0.999772	1.50165	0.685455
EMQU_0428	operon_0289	454695	456299	1	zinc ABC transporter substrate-binding protein AdcA	K09815	zinc-binding lipoprotein AdcA	10.1156	75.5683	7.27501	18.9568	14.7721	7.47049	0.0264587	0.719189	0.88405	0.0962707	0.00631045	2.60575	0.642641	0.19548	0.0921771	2.03052	0.999772	0.779248	0.999925
EMQU_0441	operon_0298	470898	472046	-1	cystathionine gamma-synthase	K01760	metC; cystathionine gamma-synthase	25.7549	118.508	181.719	72.4021	403.906	4.60138	0.0446934	7.05569	0.000192057	1.53339	0.818865	0.39843	0.119726	3.40825	0.159858	2.2227	0.999772	5.57865	0.00660732
EMQU_0506	operon_0318	541078	542361	1	3-phosphoshikimate 1-carboxyvinyltransferase	K00800	3-phosphoshikimate 1-carboxyvinyltransferase	31.1083	204.309	223.587	303.629	241.266	6.56769	0.0264587	7.18737	0.00643355	1.09435	0.999913	1.35799	0.999504	1.18089	0.999886	1.07907	0.999772	0.794608	0.985177
EMQU_0507	operon_0318	542361	542867	1	shikimate kinase	K00891	shikimate kinase	30.4853	243.11	245.221	363.128	209.526	7.97467	0.00376367	8.04389	0.00140339	1.00868	0.999913	1.48082	0.996582	0.861855	0.999886	0.854438	0.999772	0.577002	0.881731
EMQU_0508	operon_0318	542864	543730	1	prephenate dehydratase	K04518	prephenate dehydratase	48.5343	435.809	381.593	612.181	277.329	8.9794	0.0103012	7.86234	0.0059616	0.875598	0.999913	1.60428	0.979505	0.636355	0.999886	0.726766	0.999772	0.453018	0.732088
EMQU_0608	operon_0375	643903	645348	1	glycoside hydrolase family 1 protein	K01223	glycoside hydrolase	3.58172	154.545	65.0764	5.26568	293.837	43.1481	3.15472e-11	18.169	2.45471e-09	0.421085	0.978236	0.0809154	1.07147e-07	1.90131	0.763682	4.51526	0.14583	55.8023	0
EMQU_0635	operon_0391	679494	680603	-1	sn-glycerol-3-phosphate ABC transporter ATP-binding protein UgpC	K10112	sugar ABC transporter ATP-binding protein	13.1097	163.684	499.688	19.6109	40.7378	12.4857	0.00413908	38.1157	5.48607e-07	3.05275	0.520005	0.0392464	0.000402674	0.24888	0.674278	0.0815264	0.016417	2.0773	0.798589
EMQU_0737	operon_0443	787480	788082	-1	anaerobic ribonucleoside-triphosphate reductase activating protein			173.61	631.05	93.9643	189.994	97.491	3.63487	0.0226223	0.541237	0.692827	0.148901	0.00131652	2.02198	0.86276	0.15449	0.000135603	1.03753	0.999772	0.513128	0.556042
EMQU_0866	operon_0480	891210	894002	1	isoleucine--tRNA ligase	K01870	ileS; isoleucyl-tRNA synthetase	18.5453	161.183	181.195	58.7306	264.139	8.69128	0.0102343	9.77036	5.6294e-05	1.12416	0.968182	0.32413	0.0183277	1.63875	0.999886	1.45776	0.999772	4.49746	0.0184212
EMQU_0875	operon_0485	904650	904967	1	PTS sugar transporter subunit IIB	K02760	PTS system transporter subunit IIB	34.8132	448.275	1013.55	13.6119	527.769	12.8766	1.11772e-08	29.114	0	2.261	0.556281	0.01343	0	1.17733	0.999886	0.520713	0.441104	38.7725	0
EMQU_0876	operon_0485	904994	905314	1	PTS lactose/cellobiose transporter subunit IIA	K02759	PTS system transporter subunit IIA	37.7517	686.563	1337.09	4.26094	533.965	18.1863	7.24966e-07	35.418	2.12854e-12	1.94751	0.543775	0.00318673	0	0.777737	0.999886	0.399349	0.477306	125.316	0
EMQU_0877	operon_0485	905424	906884	1	PTS sugar transporter subunit IIC	K02761	PTS family lactose/cellobiose porter component IIC	22.6008	473.908	1374.47	6.11416	806.332	20.9686	0.000305007	60.8152	7.5896e-09	2.9003	0.544384	0.00444836	7.16982e-13	1.70145	0.999886	0.586647	0.999772	131.879	2.80688e-10
EMQU_0878	operon_0485	906992	907213	1	hypothetical protein			6.72808	149.797	380.199	5.02015	290.044	22.2644	1.03363e-05	56.5093	9.1477e-11	2.5381	0.489219	0.013204	8.24529e-13	1.93625	0.999886	0.762874	0.999772	57.776	1.49312e-10
EMQU_0879	operon_0485	907237	907419	1	DUF3188 domain-containing protein			4.61449	99.2556	321.587	6.51557	235.365	21.5095	9.42905e-06	69.6906	5.06776e-12	3.23999	0.193236	0.0202607	1.90717e-12	2.37131	0.941169	0.731888	0.999772	36.1235	1.1431e-09
EMQU_0880	operon_0485	907419	907832	1	DUF3284 domain-containing protein			3.52235	95.6662	293.275	5.76014	236.908	27.1597	4.8675e-07	83.261	2.38994e-13	3.0656	0.315383	0.0196408	8.24529e-13	2.47641	0.90412	0.807804	0.999772	41.1289	6.53195e-11
EMQU_1036	operon_0563	1078272	1079543	-1	PTS cellobiose transporter subunit IIC	K02761	PTS system lactose/cellobiose-specific transporter subunit IIC	3.61694	180.129	4.17681	2.41805	422.722	49.8014	3.15472e-11	1.15479	0.687549	0.0231879	5.49567e-10	0.578923	0.212674	2.34678	0.449868	101.207	0	174.819	0
EMQU_1037	operon_0564	1079697	1081094	1	glycoside hydrolase family 1 protein	K01223	bglB; 6-phospho-beta-glucosidase	2.44148	91.2262	1.72941	2.48865	126.404	37.3651	3.37712e-07	0.708345	0.817758	0.0189574	3.20866e-09	1.43902	0.994344	1.38561	0.999886	73.0907	8.54745e-11	50.7921	3.38006e-12
EMQU_1103	operon_0601	1155079	1155477	-1	glyoxalase			16.3925	72.2058	355.117	7.29653	103.436	4.4048	0.0133264	21.6634	3.51066e-09	4.91813	0.0344066	0.0205468	2.53504e-12	1.43251	0.999886	0.291272	0.165245	14.176	1.8854e-05
EMQU_1342	operon_0719	1417168	1417944	1	dihydroorotate dehydrogenase electron transfer subunit	K02823	pyrK; dihydroorotate oxidase electron transfer subunit	37.2418	356.041	486.23	7.90972	946.44	9.56026	0.0153748	13.056	0.000194798	1.36566	0.999913	0.0162674	2.23492e-10	2.65823	0.61041	1.94648	0.999772	119.655	4.12265e-13
EMQU_1343	operon_0719	1417941	1418870	1	dihydroorotate dehydrogenase	K17828	dihydroorotate dehydrogenase	31.4623	425.205	540.345	9.63686	885.153	13.5147	0.00277164	17.1744	3.11446e-05	1.27079	0.999913	0.0178346	9.30263e-10	2.08171	0.85789	1.63812	0.999772	91.8507	1.57113e-11
EMQU_1344	operon_0719	1418867	1419577	1	orotidine-5'-phosphate decarboxylase	K01591	orotidine 5'-phosphate decarboxylase	33.1742	539.157	654.184	10.0413	1055.11	16.2523	0.00282961	19.7197	5.63405e-05	1.21335	0.999913	0.0153493	1.28992e-09	1.95697	0.981379	1.61287	0.999772	105.077	3.87744e-11
EMQU_1345	operon_0719	1419581	1420213	1	orotate phosphoribosyltransferase	K00762	pyrE; orotate phosphoribosyltransferase	16.2642	328.725	557.311	8.23514	820.145	20.2115	6.19551e-05	34.2661	5.85174e-09	1.69537	0.787249	0.0147766	8.36479e-13	2.49493	0.609635	1.47161	0.999772	99.5909	2.38994e-14
EMQU_1436	operon_0761	1507502	1508614	-1	o-succinylbenzoate synthase	K02549	mandelate racemase/muconate lactonizing protein	9.14084	71.5499	65.3443	22.0271	63.6492	7.82749	0.00852563	7.14861	0.000515905	0.91327	0.999913	0.337092	0.0254675	0.889578	0.999886	0.974058	0.999772	2.88959	0.0889184
EMQU_1437	operon_0761	1508605	1509441	-1	2-succinyl-6-hydroxy-2, 4-cyclohexadiene-1-carboxylate synthase	K08680	menH; putative 2-succinyl-6-hydroxy-2,4-cyclohexadiene-1-carboxylate synthase	6.61047	41.4772	41.2375	15.5192	39.2646	6.27446	0.0241093	6.23821	0.00140032	0.994221	0.999913	0.376337	0.0412558	0.946655	0.999886	0.952157	0.999772	2.53006	0.150586
EMQU_1438	operon_0761	1509441	1511150	-1	2-succinyl-5-enolpyruvyl-6-hydroxy-3-cyclohexene-1-carboxylic-acid synthase	K02551	2-succinyl-6-hydroxy-2	11.1885	62.8196	50.5081	20.5872	48.0039	5.61468	0.0375173	4.51431	0.00779101	0.804018	0.999913	0.407603	0.0552496	0.764155	0.999886	0.95042	0.999772	2.33173	0.189035
EMQU_1439	operon_0761	1511147	1512295	-1	isochorismate synthase	K02552	menaquinone-specific isochorismate synthase	9.11009	41.3464	38.4349	17.4186	39.0725	4.53852	0.027255	4.21893	0.0024488	0.929583	0.999913	0.453199	0.034524	0.945004	0.999886	1.01659	0.999772	2.24314	0.127409
EMQU_1480	operon_0779	1547672	1548238	-1	accessory gene regulator protein	K07813	accessory gene regulator protein	5.0649	30.1759	26.6145	9.74712	34.4087	5.95786	0.0270376	5.2547	0.012007	0.881978	0.999913	0.366234	0.0798686	1.14027	0.999886	1.29286	0.999772	3.53014	0.120538
EMQU_1512	operon_0792	1572263	1572640	-1	hypothetical protein			26.0803	205.279	48.9502	44.8702	51.7317	7.87105	0.00119153	1.8769	0.257044	0.238456	0.11756	0.91665	0.570406	0.252006	0.0809145	1.05682	0.999772	1.15292	0.742482
EMQU_1513	operon_0792	1572671	1572838	-1	50S ribosomal protein L32	K02911	rpmF2; 50S ribosomal protein L32	26.1496	227.073	37.1138	28.2003	49.8375	8.68361	0.0130993	1.41929	0.642083	0.163444	0.103867	0.759833	0.595488	0.219478	0.212752	1.34283	0.999772	1.76727	0.528334
EMQU_1514	operon_0792	1572856	1573125	-1	30S ribosomal protein S14	K02954	rpsN1; 30S ribosomal protein S14	13.7243	168.218	31.3145	27.8198	43.0596	12.257	5.83328e-05	2.28169	0.17252	0.186154	0.0269012	0.8884	0.56558	0.255975	0.0700232	1.37507	0.999772	1.5478	0.482991
EMQU_1601	operon_0836	1665622	1666986	-1	23S rRNA (uracil(1939)-C(5))-methyltransferase RlmD			25.5116	167.648	132.904	74.8177	106.337	6.57144	0.00152012	5.20955	0.000136073	0.792756	0.999913	0.562946	0.0822061	0.634285	0.999886	0.800101	0.999772	1.42127	0.530923
EMQU_1869	operon_0952	1949820	1950068	-1	KH domain-containing protein			104.388	664.63	531.041	126.179	981.556	6.36691	0.0341957	5.08718	0.00184499	0.799003	0.999913	0.237606	0.00228077	1.47685	0.999886	1.84836	0.999772	7.7791	0.000788445
EMQU_1870	operon_0952	1950080	1950355	-1	30S ribosomal protein S16	K02959	rpsP; 30S ribosomal protein S16	50.1423	283.714	681.578	128.079	726.736	5.65817	0.0226223	13.5929	8.7876e-08	2.40234	0.098747	0.187915	0.000108771	2.56151	0.713096	1.06625	0.999772	5.67413	0.00490061
EMQU_1931	operon_0984	2017104	2017949	-1	PRD domain-containing protein	K03488	beta-glucoside operon transcriptional antiterminator	0.603636	6.44407	3.03395	0.990689	4.3273	10.6754	0.00355462	5.02613	0.0223196	0.470813	0.978236	0.326534	0.0503318	0.671516	0.999886	1.42629	0.999772	4.36797	0.0382319
EMQU_1975	operon_1005	2063806	2068034	-1	2-hydroxyglutaryl-CoA dehydratase			8.0824	43.1636	81.6067	11.6376	73.6596	5.34044	0.00264324	10.0968	1.84243e-07	1.89064	0.496844	0.142605	3.61456e-06	1.70652	0.999886	0.902617	0.999772	6.32948	0.000244786
EMQU_2062	operon_1042	2150902	2152005	1	L-lactate oxidase			20.9403	343.707	1005.32	7.25371	94.3707	16.4136	0.000545679	48.0089	1.56091e-09	2.92494	0.261207	0.00721531	5.97485e-13	0.274567	0.718453	0.0938711	0.00522704	13.01	0.00122526
EMQU_2065	operon_1043	2152998	2153957	-1	ornithine cyclodeaminase family protein			3.10688	15.5677	6.4111	17.4345	9.99256	5.01072	0.0299996	2.06352	0.310124	0.411821	0.597953	2.71942	0.638143	0.641878	0.996926	1.55863	0.999772	0.573149	0.841347
EMQU_2185	operon_1104	2276669	2278114	-1	glycoside hydrolase family 1 protein	K01223	glucosyl hydrolase family protein	89.1515	596.468	41.0389	56.9465	754.264	6.6905	0.0272282	0.460328	0.52355	0.0688031	0.000457008	1.38762	0.999504	1.26455	0.999886	18.3792	0.000117779	13.2451	3.16608e-05
EMQU_2186	operon_1104	2278131	2280002	-1	PTS beta-glucoside transporter subunit EIIBCA	K02755	PTS system beta-glucoside-specific transporter subunit IIABC	5.06227	149.488	6.41343	4.19826	288.066	29.5299	9.79768e-09	1.26691	0.800309	0.0429025	2.6267e-08	0.654605	0.299651	1.92701	0.982602	44.916	2.82312e-11	68.6154	0
EMQU_2187	operon_1104	2280124	2280969	-1	PRD domain-containing protein	K03488	beta-glucoside operon transcriptional antiterminator	21.5604	320.095	64.874	19.9836	128.061	14.8465	2.08233e-05	3.00895	0.0276531	0.202671	0.161512	0.308037	0.0300393	0.40007	0.670961	1.97399	0.999772	6.40829	0.00632539
EMQU_2191	operon_1107	2284296	2284985	1	N-acetylmannosamine-6-phosphate 2-epimerase	K01788	N-acetylmannosamine-6-phosphate 2-epimerase	21.8873	84.3641	95.0183	10.1086	243.487	3.85447	0.0444017	4.34125	0.000438435	1.12629	0.958443	0.106385	2.54971e-07	2.88615	0.24361	2.56253	0.999772	24.0872	1.49312e-10
EMQU_2477	operon_1228	2556256	2556513	1	hypothetical protein			99.9768	1693.06	1790.41	1224.81	1394.62	16.9345	0.003429	17.9082	0.00551322	1.0575	0.999913	0.684098	0.445879	0.823727	0.962376	0.778938	0.999772	1.13864	0.880676
EMQU_2538	operon_1243	2602090	2603400	-1	amidohydrolase			87.7896	603.031	11.0211	701.1	13.8629	6.86904	0.0171481	0.12554	0.00269676	0.0182762	2.53675e-10	63.6143	1.46038e-10	0.0229887	1.8994e-10	1.25785	0.999772	0.0197731	7.84737e-11
EMQU_2539	operon_1243	2603397	2605121	-1	adenine deaminase	K01486	ade; adenine deaminase	35.4884	186.907	3.25081	232.471	4.27123	5.26671	0.0140347	0.091602	0.00026181	0.0173926	2.40701e-12	71.5117	1.09177e-12	0.0228521	1.67296e-12	1.3139	0.999772	0.0183732	4.12265e-13
EMQU_2580	operon_1262	2645101	2645823	1	HAD family hydrolase			6.17413	42.0745	29.9138	32.2948	32.7206	6.81465	0.0188662	4.84503	0.0122385	0.710973	0.999913	1.07959	0.842858	0.777682	0.999886	1.09383	0.999772	1.01319	0.883787
EMQU_2594	operon_1270	2661433	2663199	-1	aspartate--tRNA ligase	K01876	aspS; aspartyl-tRNA synthetase	19.0183	97.3529	89.5981	57.8931	123.065	5.1189	0.00544201	4.71115	0.00022295	0.920343	0.999913	0.646142	0.15052	1.26411	0.999886	1.37352	0.999772	2.12573	0.160711
EMQU_2681	operon_1308	2765602	2765916	-1	PTS cellobiose transporter subunit IIB	K02760	celB; PTS system cellobiose transporter subunit IIB	6.98803	56.4861	32.4273	1.86502	10.1558	8.08326	0.00168583	4.64041	0.0133017	0.574076	0.988057	0.0575137	4.80632e-06	0.179792	0.0103263	0.313185	0.211206	5.4454	0.0319959
